# Supplementary material for: Microevolution, reinfection and highly complex genomic diversity in patients with sequential isolates of Mycobacterium abscessus
Source: Nat Commun. 2024 Mar 28;15:2717. doi: 10.1038/s41467-024-46552-w (PMC10979023; doi:10.1038/s41467-024-46552-w)
Supplement: Supplementary file 4 — Supplementary Data 1 [file 41467_2024_46552_MOESM4_ESM.xlsx]

## Sheet: Patient5
Supplementary Dataset. Expanded analysis of the SNPs identified between sequential isolates from each patient in which we detected intrapatient microevolution leading to acquisition of diversity.
Position	Patient5-1	Patient5-2	Patient5-3	snpEff_Annotation	Gene	Product
CU458896.1|C|917274|T	0	0	1	missense_variant	MAB_0926	Probable glycosyltransferase

## Sheet: Patient6
Supplementary Dataset. Expanded analysis of the SNPs identified between sequential isolates from each patient in which we detected intrapatient microevolution leading to acquisition of diversity.
Position	Patient6-1	Patient6-2	snpEff_Annotation	Gene	Product
NC_018150.2|T|1908351|TG	0	1	frameshift_variant	zapE [MYCMA_1642]	Cell division protein ZapE

## Sheet: Patient7
Supplementary Dataset. Expanded analysis of the SNPs identified between sequential isolates from each patient in which we detected intrapatient microevolution leading to acquisition of diversity.
Position	Patient7-1	Patient7-2	snpEff_Annotation	Gene	Product
CU458896.1|CG|3293832|C	0	1	Frameshift_variant	MAB_3254c	Potassium-transporting ATPase A chain

## Sheet: Patient8
Supplementary Dataset. Expanded analysis of the SNPs identified between sequential isolates from each patient in which we detected intrapatient microevolution leading to acquisition of diversity.
Position	Patient8-1	Patient8-2	snpEff_Annotation	Gene	Product
CU458896.1|A|1580261|G	0	1	Missense_variant	MAB_1555	Conserved hypothetical protein
CU458896.1|C|1580263|A	0	1	Missense_variant	MAB_1555	Conserved hypothetical protein

## Sheet: Patient9
Supplementary Dataset. Expanded analysis of the SNPs identified between sequential isolates from each patient in which we detected intrapatient microevolution leading to acquisition of diversity.
Position	Patient9-1	Patient9-2	snpEff_Annotation	Gene	Product
NC_018150.2|T|2999770|C	0	1	Missense_variant	MYCMA_RS14710	TetR/AcrR family transcriptional regulator
NC_018150.2|A|4221692|C	0	1	Missense_variant	MYCMA_RS20700	Adenylate/Guanylate cyclase domain-containing protein

## Sheet: Patient10
Supplementary Dataset. Expanded analysis of the SNPs identified between sequential isolates from each patient in which we detected intrapatient microevolution leading to acquisition of diversity.
Position	Patient10-1	Patient10-2	Patient10-3	snpEff_Annotation	Gene	Product
CU458896.1|C|1484353|T	1	0	0	missense_variant	MAB_1471c	Probable ATP-dependent helicase DinG
CU458896.1|A|1659034|T	1	0	0	stop_gained	MAB_1629c	Conserved hypothetical protein
CU458896.1|G|3935740|GC	0	0	1	frameshift_variant	MAB_3884	Possible flavoprotein
CU458896.1|C|4156968|CG	0	0	1	frameshift_variant	MAB_4099c	Probable non-ribosomal peptide synthetase
CU458896.1|C|4158089|CG	0	1	0	frameshift_variant	MAB_4099c	Probable non-ribosomal peptide synthetase

## Sheet: Patient11
Supplementary Dataset. Expanded analysis of the SNPs identified between sequential isolates from each patient in which we detected intrapatient microevolution leading to acquisition of diversity.
Position	Patient11-1	Patient11-2	snpEff_Annotation	Gene	Product
CU458896.1|A|37313|G	0	1	synonymous_variant	MAB_0037c	Possible serine/threonine phosphatase Ppp
CU458896.1|T|677635|G	0	1	missense_variant	MAB_0674	Putative sensor histidine kinase PhoR
CU458896.1|C|1494470|T	1	0	missense_variant	MAB_1483	Conserved hypothetical protein
CU458896.1|T|1730718|G	1	0	missense_variant	MAB_1703	Probable aminotransferase
CU458896.1|C|1988693|T	0	1	missense_variant	MAB_1991c	Conserved hypothetical protein
CU458896.1|C|2193481|G	0	1	missense_variant	MAB_2179	Beta-lactamase/esterase
CU458896.1|C|4187865|A	0	1	synonymous_variant	MAB_4123	Probable monooxygenase

## Sheet: Patient12
Supplementary Dataset. Expanded analysis of the SNPs identified between sequential isolates from each patient in which we detected intrapatient microevolution leading to acquisition of diversity.
Position	Patient12-1	Patient12-2	Patient12-3	Patient12-4	snpEff_Annotation	Gene	Product
CU458896.1|T|88246|C	0	1	0	0	missense_variant	MAB_0091	Putative ferredoxin-dependent glutamate synthase
CU458896.1|CT|559097|C	0	0	0	1	frameshift_variant	MAB_0557	Probable transcription regulator, AraC family
CU458896.1|C|963974|T	0	0	0	1	missense_variant	MAB_0955c	Probable sensor histidine kinase PrrB
CU458896.1|A|1466477|G	0	0	0	1	upstream_gene_variant	rrf	rRNA-5S ribosomal RNA
CU458896.1|C|2510912|T	0	0	1	0	synonymous_variant	MAB_2455c	Conserved hypothetical protein (HAD-superfamily hydrolase?)
CU458896.1|A|2981165|G	0	0	0	1	missense_variant	MAB_2926c	Putative oxidoreductase (monybdopterin dehydrogenase?)
CU458896.1|CA|4511744|C	0	1	0	0	upstream_gene_variant	MAB_4433c	Hypothetical protein
CU458896.1|GA|4807613|G	0	1	0	0	frameshift_variant	MAB_4699c	Conserved hypothetical protein
CU458896.1|T|4878526|C	0	0	0	1	missense_variant	MAB_4767	Conserved hypothetical protein
CU458896.1|CCACGGA|788663|C	0	0	1	1	conservative_inframe_deletion	MAB_0798c	Hypothetical protein
CU458896.1|TA|805218|T	0	0	1	1	upstream_gene_variant	MAB_0809c	Conserved hypothetical PPE family protein
CU458896.1|T|1559819|TG	0	0	1	1	frameshift_variant	MAB_1539c	Conserved hypothetical protein
CU458896.1|C|2439718|T	0	0	1	1	missense_variant	MAB_2381	Probable oxidoreductase

## Sheet: Patient14 (ATCC as ref)
Supplementary Dataset. Expanded analysis of the SNPs identified between sequential isolates from each patient in which we detected intrapatient microevolution leading to acquisition of diversity.
Position	Genotype1	Genotype2	Genotype3	Genotype4	Genotype5	Genotype6	Genotype7	Genotype8	Genotype9	Genotype10	Genotype11	Genotype12	Node	snpEff_Annotation	Gene	Product			SNPs	INDELs		Change	Counts	Percentages	Genes
CU458896.1|A|4999900|G	0	1	1	1	1	1	1	1	1	1	1	1	Node1	missense_variant	MAB_4892c	Conserved hypothetical protein		Count	1191	5		missense_variant	741	61.9565	648
CU458896.1|G|7777|A	0	1	1	1	1	1	1	1	1	1	1	1		missense_variant	rpsN.2 [MAB_0006]	DNA gyrase (subunit B) GyrB (DNA topoisomerase)		Percentage	99.5819	0.41806		synonymous_variant	295	24.6656	272
CU458896.1|A|22330|G	0	1	1	1	1	1	1	1	1	1	1	1		missense_variant	rplS [MAB_0022c]	Probable permease						upstream_gene_variant	144	12.0401	113
CU458896.1|A|440552|G	0	1	1	1	1	1	1	1	1	1	1	1		upstream_gene_variant	MAB_0434c	Hypothetical protein						stop_gained	5	0.41806	5
CU458896.1|T|636815|C	0	1	1	1	1	1	1	1	1	1	1	1		missense_variant	MAB_0636c	Putative cation antiporter NADH dehydrogenase subunit						start_lost	3	0.250836	3
CU458896.1|T|764991|C	0	1	1	1	1	1	1	1	1	1	1	1		missense_variant	MAB_0765	Hypothetical conserved integral membrane protein						stop_lost&splice_region_variant	3	0.250836	3
CU458896.1|C|1136721|T	0	1	1	1	1	1	1	1	1	1	1	1		synonymous_variant	MAB_1125c	Hypothetical acetyltransferase%2C GNAT family						frameshift_variant	3	0.250836	3
CU458896.1|A|1288823|G	0	1	1	1	1	1	1	1	1	1	1	1		missense_variant	MAB_1285c	Conserved hypothetical protein						stop_lost&conservative_inframe_deletion&splice_region_variant	1	0.083612	1
CU458896.1|A|1344591|G	0	1	1	1	1	1	1	1	1	1	1	1		missense_variant	MAB_1342	Probable fatty-acid-CoA ligase FadD						downstream_gene_variant	1	0.083612	1
CU458896.1|C|1809875|T	0	1	1	1	1	1	1	1	1	1	1	1		missense_variant	MAB_1805	Bacteriophage protein						Total	1196	100	1049
CU458896.1|A|1879851|G	0	1	1	1	1	1	1	1	1	1	1	1		missense_variant	MAB_1881c	Putative transcriptional regulator%2C TetR family						dN/dS	2.51	251.19	277
CU458896.1|A|2033123|G	0	1	1	1	1	1	1	1	1	1	1	1		missense_variant	MAB_2033	Probable thioesterase
CU458896.1|T|2086864|C	0	1	1	1	1	1	1	1	1	1	1	1		missense_variant	MAB_2085	Probable acyl CoA dehydrogenase
CU458896.1|G|2585091|A	0	1	1	1	1	1	1	1	1	1	1	1		synonymous_variant	MAB_2537c	Putative pyruvate decarboxylase
CU458896.1|A|2677879|G	0	1	1	1	1	1	1	1	1	1	1	1		synonymous_variant	MAB_2635c	Conserved hypothetical protein (sensor protein?)
CU458896.1|G|2727210|A	0	1	1	1	1	1	1	1	1	1	1	1		upstream_gene_variant	MAB_2680c	Putative transcriptional regulator%2C LysR family
CU458896.1|G|2951592|A	0	1	1	1	1	1	1	1	1	1	1	1		missense_variant	MAB_2899c	Putative transcription regulator%2C AraC family
CU458896.1|T|3081569|C	0	1	1	1	1	1	1	1	1	1	1	1		missense_variant	MAB_3029	Iron-dependent repressor IdeR
CU458896.1|T|3085914|C	0	1	1	1	1	1	1	1	1	1	1	1		missense_variant	MAB_3033	Conserved hypothetical protein
CU458896.1|T|3196850|C	0	1	1	1	1	1	1	1	1	1	1	1		missense_variant	MAB_3150	Putative membrane protein%2C MmpL family
CU458896.1|T|3211895|C	0	1	1	1	1	1	1	1	1	1	1	1		synonymous_variant	MAB_3164c	Methionine aminopeptidase (MAP)
CU458896.1|C|3324062|T	0	1	1	1	1	1	1	1	1	1	1	1		upstream_gene_variant	MAB_3279c	Putative phosphatase/kinase
CU458896.1|C|3561849|T	0	1	1	1	1	1	1	1	1	1	1	1		missense_variant	MAB_3516c	Probable ATP-dependent DNA helicase
CU458896.1|A|3830002|G	0	1	1	1	1	1	1	1	1	1	1	1		missense_variant	MAB_3774c	Translation initiation factor IF-1
CU458896.1|G|3955525|A	0	1	1	1	1	1	1	1	1	1	1	1		missense_variant	MAB_3904	Conserved hypothetical protein
CU458896.1|T|4028862|C	0	1	1	1	1	1	1	1	1	1	1	1		missense_variant	MAB_3982	Conserved hypothetical protein
CU458896.1|T|4060374|C	0	1	1	1	1	1	1	1	1	1	1	1		missense_variant	MAB_4017c	Probable monooxygenase
CU458896.1|A|4113530|G	0	1	1	1	1	1	1	1	1	1	1	1		synonymous_variant	MAB_4066c	UDP-N-acetylenolpyruvoylglucosamine reductase MurB
CU458896.1|G|4296160|A	0	1	1	1	1	1	1	1	1	1	1	1		missense_variant	MAB_4226c	Probable phosphate acetyltransferase (PTA)
CU458896.1|T|4660594|C	0	1	1	1	1	1	1	1	1	1	1	1		missense_variant	MAB_4575	Probable low temperature requirement protein A
CU458896.1|T|4678020|C	0	1	1	1	1	1	1	1	1	1	1	1		missense_variant	MAB_4593c	Conserved hypothetical protein
CU458896.1|T|4826346|C	0	1	1	1	1	1	1	1	1	1	1	1		missense_variant	MAB_4714c	Probable fatty-acid-coa ligase FadD
CU458896.1|C|4849107|T	0	1	1	1	1	1	1	1	1	1	1	1		missense_variant	MAB_4738c	Putative amidohydrolase
CU458896.1|A|4868116|G	0	1	1	1	1	1	1	1	1	1	1	1		synonymous_variant	MAB_4756c	Monooxygenase%2C FAD-binding
CU458896.1|T|678216|C	0	1	1	1	1	1	1	1	1	1	1	1		synonymous_variant	MAB_0674	Putative sensor histidine kinase PhoR
CU458896.1|T|2004301|C	0	1	1	1	1	1	1	1	1	1	1	1		upstream_gene_variant	MAB_2005	Putative cell division protein FtsW
CU458896.1|T|2414753|C	0	1	1	1	1	1	1	1	1	1	1	1		missense_variant	MAB_2359	Cytotoxin/haemolysin homologue TlyA
CU458896.1|C|4918742|T	0	1	1	1	1	1	1	1	1	1	1	1		missense_variant	MAB_4810c	Hypothetical protein
CU458896.1|T|4898796|C	0	1	1	1	1	1	1	1	1	1	1	1		upstream_gene_variant	MAB_4786c	Hypothetical protein
CU458896.1|CCG|3588189|C [indel]	0	1	1	1	1	1	1	1	1	1	1	1		frameshift_variant	MAB_3543c	RNA polymerase sigma-E factor
CU458896.1|T|282253|C	0	1	0	1	1	1	0	1	0	1	1	0	Genotype 2	missense_variant	MAB_0283c	Conserved hypothetical protein
CU458896.1|G|537346|A	0	1	0	1	1	1	0	1	0	1	1	0		synonymous_variant	MAB_0535	Dihydropteroate synthase (FolP)
CU458896.1|C|13012|T	0	1	0	1	1	1	0	1	0	1	1	0		upstream_gene_variant	rpmF [MAB_0010c]	Hypothetical protein
CU458896.1|G|110310|A	0	1	0	1	1	1	0	1	0	1	1	0		missense_variant	MAB_0109c	Putative copper resistance protein%2C CopC family
CU458896.1|T|323044|C	0	1	0	1	1	1	0	1	0	1	1	0		synonymous_variant	MAB_0321c	Hypothetical protein
CU458896.1|T|416643|C	0	1	0	1	1	1	0	1	0	1	1	0		missense_variant	MAB_0416c	Putative Crp/Fnr-family transriptional regulator
CU458896.1|G|1802611|A	0	1	0	1	1	1	0	1	0	1	1	0		missense_variant	MAB_1800	Bacteriophage minor tail subunit
CU458896.1|A|2146551|G	0	1	0	1	1	1	0	1	0	1	1	0		upstream_gene_variant	MAB_2135	NADH-quinone oxidoreductase%2C B subunit NuoB
CU458896.1|C|2165477|T	0	1	0	1	1	1	0	1	0	1	1	0		missense_variant	MAB_2151c	Putative cytochrome P450
CU458896.1|A|2778815|G	0	1	0	1	1	1	0	1	0	1	1	0		upstream_gene_variant	MAB_2725c	Conserved hypothetical protein
CU458896.1|C|3174616|A	0	1	0	1	1	1	0	1	0	1	1	0		missense_variant	MAB_3133c	Putative flavohemoprotein
CU458896.1|A|3332538|G	0	1	0	1	1	1	0	1	0	1	1	0		synonymous_variant	MAB_3293c	3-isopropylmalate dehydratase%2C small subunit (LeuD)
CU458896.1|T|3437282|C	0	1	0	1	1	1	0	1	0	1	1	0		missense_variant	MAB_3387	Putative GntR-family regulatory protein
CU458896.1|A|3879383|G	0	1	0	1	1	1	0	1	0	1	1	0		missense_variant	MAB_3831c	Putative glycosyltransferase
CU458896.1|A|4119872|G	0	1	0	1	1	1	0	1	0	1	1	0		missense_variant	MAB_4073c	Conserved hypothetical protein
CU458896.1|T|4650195|C	0	1	0	1	1	1	0	1	0	1	1	0		missense_variant	MAB_4565c	Putative Mce family protein
CU458896.1|T|4799520|C	0	1	0	1	1	1	0	1	0	1	1	0		upstream_gene_variant	MAB_4691c	Probable non-ribosomal peptide synthetase PstA
CU458896.1|A|4803129|G	0	1	0	1	1	1	0	1	0	1	1	0		missense_variant	MAB_4695c	Putative glycosyltransferase/rhamnosyltransferase
CU458896.1|A|4854162|G	0	1	0	1	1	1	0	1	0	1	1	0		missense_variant	MAB_4742c	Conserved hypothetical protein
CU458896.1|T|4946336|C	0	1	0	1	1	1	0	1	0	1	1	0		missense_variant	MAB_4834	Hypothetical protein
CU458896.1|T|4963213|C	0	1	0	1	1	1	0	1	0	1	1	0		missense_variant	MAB_4852c	Phosphate ABC transporter%2C periplasmic protein
CU458896.1|T|4986503|C	0	1	0	1	1	1	0	1	0	1	1	0		missense_variant	MAB_4878c	3-hydroxyisobutyrate dehydrogenase/ 6-phosphogluconate dehydrogenase
CU458896.1|C|1666877|T	0	1	0	1	1	1	0	1	0	1	1	0		synonymous_variant	MAB_1636	Conserved hypothetical protein
CU458896.1|A|1696608|G	0	1	0	1	1	1	0	1	0	1	1	0		missense_variant	MAB_1668	PhoH-like protein
CU458896.1|A|2170784|G	0	1	0	1	1	1	0	1	0	1	1	0		missense_variant	MAB_2156	Probable peptidase
CU458896.1|T|2772943|C	0	1	0	1	1	1	0	1	0	1	1	0		missense_variant	MAB_2724c	Conserved hypothetical protein
CU458896.1|T|3196389|C	0	1	0	1	1	1	0	1	0	1	1	0		synonymous_variant	MAB_3150	Putative membrane protein%2C MmpL family
CU458896.1|T|4658439|C	0	1	0	1	1	1	0	1	0	1	1	0		missense_variant	MAB_4572c	Conserved hypothetical protein
CU458896.1|T|929791|C	0	0	1	0	0	0	1	0	1	0	0	1	Node2	missense_variant	MAB_0936c	Conserved hypothetical protein
CU458896.1|T|4679609|C	0	0	1	0	0	0	1	0	1	0	0	1		synonymous_variant	MAB_4595c	Putative Mce family protein
CU458896.1|C|3614086|T	0	0	1	0	0	0	1	0	1	0	0	1		synonymous_variant	MAB_3569c	Conserved hypothetical protein
CU458896.1|G|329405|A	0	0	1	0	0	0	1	0	1	0	0	1		synonymous_variant	MAB_0328	Putative acyl-CoA dehydrogenase
CU458896.1|A|353770|G	0	0	1	0	0	0	1	0	1	0	0	1		missense_variant	MAB_0355	Probable ammonium transporter
CU458896.1|T|470905|C	0	0	1	0	0	0	1	0	1	0	0	1		missense_variant	MAB_0475	Hypothetical protein
CU458896.1|C|912813|T	0	0	1	0	0	0	1	0	1	0	0	1		synonymous_variant	MAB_0919	Conserved hypothetical protein
CU458896.1|C|1349521|T	0	0	1	0	0	0	1	0	1	0	0	1		synonymous_variant	MAB_1349	Probable DNA-3-methyladenine glycosylase I TagA
CU458896.1|C|3365943|T	0	0	1	0	0	0	1	0	1	0	0	1		missense_variant	MAB_3319	Conserved hypothetical protein
CU458896.1|T|4342702|C	0	0	1	0	0	0	1	0	1	0	0	1		missense_variant	MAB_4271c	Chaperone protein DnaJ
CU458896.1|T|4591336|C	0	0	1	0	0	0	1	0	1	0	0	1		synonymous_variant	MAB_4510c	Putative transcriptional regulator%2C TetR family
CU458896.1|T|2078245|C	0	0	1	0	0	0	1	0	1	0	0	1		missense_variant	MAB_2078	Probable cytochrome P450
CU458896.1|T|3492010|C	0	0	1	0	0	0	1	0	1	0	0	1		missense_variant	MAB_3449c	Putative transporter
CU458896.1|C|4200694|T	0	0	1	0	0	0	1	0	1	0	0	1		missense_variant	MAB_4135c	Conserved hypothetical protein
CU458896.1|A|578055|G	0	0	1	0	0	0	1	0	1	0	0	1		missense_variant	MAB_0578c	Putative trehalose phosphatase
CU458896.1|A|614478|G	0	0	1	0	0	0	1	0	1	0	0	1		missense_variant	MAB_0615	Putative acyl-CoA dehydrogenase
CU458896.1|C|954007|T	0	0	1	0	0	0	1	0	1	0	0	1		downstream_gene_variant	MAB_0942	Putative transcriptional regulator%2C AraC family
CU458896.1|G|1049750|A	0	0	1	0	0	0	1	0	1	0	0	1		synonymous_variant	MAB_1040	Conserved hypothetical protein
CU458896.1|T|1271270|C	0	0	1	0	0	0	1	0	1	0	0	1		missense_variant	MAB_1266	Probable GTP binding protein
CU458896.1|A|2051995|G	0	0	1	0	0	0	1	0	1	0	0	1		upstream_gene_variant	MAB_2047c	Probable ferredoxin reductase
CU458896.1|G|2272525|A	0	0	1	0	0	0	1	0	1	0	0	1		missense_variant	MAB_2245	Putative anthranilate synthase component I TrpE2/ Salicylate synthase MbtI
CU458896.1|G|3599285|A	0	0	1	0	0	0	1	0	1	0	0	1		missense_variant	MAB_3553	Possible 2-isopropylmalate synthase
CU458896.1|G|4261723|A	0	0	1	0	0	0	1	0	1	0	0	1		missense_variant	MAB_4196	Thiamine biosynthesis protein ThiC
CU458896.1|A|4278249|G	0	0	1	0	0	0	1	0	1	0	0	1		missense_variant	MAB_4209c	Putative dioxygenase
CU458896.1|T|4423853|C	0	0	1	0	0	0	1	0	1	0	0	1		synonymous_variant	MAB_4344c	Putative NAD-dependent glutamate dehydrogenase
CU458896.1|A|4647305|G	0	0	1	0	0	0	1	0	1	0	0	1		synonymous_variant	MAB_4562	Putative lipoprotein LprO
CU458896.1|T|4782802|C	0	0	1	0	0	0	1	0	1	0	0	1		missense_variant	MAB_4691c	Probable non-ribosomal peptide synthetase PstA
CU458896.1|A|4799535|G	0	0	1	0	0	0	1	0	1	0	0	1		upstream_gene_variant	MAB_4691c	Probable non-ribosomal peptide synthetase PstA
CU458896.1|A|4803334|G	0	0	1	0	0	0	1	0	1	0	0	1		missense_variant	MAB_4695c	Putative glycosyltransferase/rhamnosyltransferase
CU458896.1|T|4839185|C	0	0	1	0	0	0	1	0	1	0	0	1		missense_variant	MAB_4725	Probable peptidase
CU458896.1|G|4963993|A	0	0	1	0	0	0	1	0	1	0	0	1		missense_variant	MAB_4853c	Probable cation-transporting ATPase G
CU458896.1|CATCTAGGGGT|685440|C [indel]	0	0	1	0	0	0	1	0	1	0	0	1		stop_lost&conservative_inframe_deletion&splice_region_variant	MAB_0682	Probable phosphoribosylamine—glycine ligase (GarS)
CU458896.1|T|20612|C	0	0	1	0	0	0	0	0	0	0	0	0	Genotype 3	missense_variant	rpsO [MAB_0019]	DNA gyrase (subunit A) GyrA (DNA topoisomerase)
CU458896.1|A|111776|G	0	0	1	0	0	0	0	0	0	0	0	0		missense_variant	MAB_0111c	Conserved hypothetical protein
CU458896.1|T|130557|C	0	0	1	0	0	0	0	0	0	0	0	0		missense_variant	MAB_0133	Probable phosphoglycerate mutase
CU458896.1|T|145647|C	0	0	1	0	0	0	0	0	0	0	0	0		missense_variant	MAB_0148c	PPE family protein
CU458896.1|T|211114|C	0	0	1	0	0	0	0	0	0	0	0	0		missense_variant	MAB_0201c	Probable O-antigen/lipopolysaccharide transport integral membrane protein ABC transporter RfbD
CU458896.1|T|258696|C	0	0	1	0	0	0	0	0	0	0	0	0		missense_variant	MAB_0256c	Conserved hypothetical protein
CU458896.1|A|282186|G	0	0	1	0	0	0	0	0	0	0	0	0		synonymous_variant	MAB_0283c	Conserved hypothetical protein
CU458896.1|G|283049|A	0	0	1	0	0	0	0	0	0	0	0	0		synonymous_variant	MAB_0284c	Major facilitator superfamily
CU458896.1|T|358218|C	0	0	1	0	0	0	0	0	0	0	0	0		synonymous_variant	MAB_0361	Conserved hypothetical protein
CU458896.1|A|437925|G	0	0	1	0	0	0	0	0	0	0	0	0		upstream_gene_variant	MAB_0431c	Conserved hypothetical protein
CU458896.1|T|539029|C	0	0	1	0	0	0	0	0	0	0	0	0		missense_variant	MAB_0537	2-amino-4-hydroxy-6-hydroxymethyldihydropteridinepyrophosphokinase (FolK)
CU458896.1|C|593549|T	0	0	1	0	0	0	0	0	0	0	0	0		synonymous_variant	MAB_0593c	Probable acyl-CoA dehydrogenase FadE
CU458896.1|A|601327|G	0	0	1	0	0	0	0	0	0	0	0	0		missense_variant	MAB_0600	Probable acetyl-CoA acetyltransferase FadA
CU458896.1|A|655494|G	0	0	1	0	0	0	0	0	0	0	0	0		missense_variant	MAB_0652	Hypothetical protein
CU458896.1|T|688398|C	0	0	1	0	0	0	0	0	0	0	0	0		upstream_gene_variant	MAB_0680c	Conserved hypothetical protein
CU458896.1|T|698562|C	0	0	1	0	0	0	0	0	0	0	0	0		synonymous_variant	MAB_0695	Putative fumarate reductase/succinate dehydrogenase
CU458896.1|A|721847|G	0	0	1	0	0	0	0	0	0	0	0	0		missense_variant	MAB_0719	Putative oligopeptide ABC transporter%2Csolute-binding protein
CU458896.1|A|922263|G	0	0	1	0	0	0	0	0	0	0	0	0		missense_variant	MAB_0929	Conserved hypothetical protein
CU458896.1|T|971376|C	0	0	1	0	0	0	0	0	0	0	0	0		missense_variant	MAB_0962	Probable cation-transporting ATPase E
CU458896.1|A|973069|G	0	0	1	0	0	0	0	0	0	0	0	0		synonymous_variant	MAB_0965	Putative lipase
CU458896.1|A|1112234|G	0	0	1	0	0	0	0	0	0	0	0	0		missense_variant	MAB_1098	Conserved hypothetical protein
CU458896.1|T|1146929|C	0	0	1	0	0	0	0	0	0	0	0	0		synonymous_variant	MAB_1134c	Probable membrane protein%2C MmpL
CU458896.1|C|1176240|T	0	0	1	0	0	0	0	0	0	0	0	0		missense_variant	MAB_1160	Conserved hypothetical protein (Tat-translocated enzyme Dyp-type peroxidase precursor?)
CU458896.1|C|1247015|T	0	0	1	0	0	0	0	0	0	0	0	0		synonymous_variant	MAB_1235	Conserved hypothetical protein
CU458896.1|A|1279858|G	0	0	1	0	0	0	0	0	0	0	0	0		missense_variant	MAB_1275	Putative ABC transporter%2C ATP-binding protein
CU458896.1|T|1300061|C	0	0	1	0	0	0	0	0	0	0	0	0		missense_variant	MAB_1297c	Conserved hypothetical protein
CU458896.1|A|1385015|G	0	0	1	0	0	0	0	0	0	0	0	0		missense_variant	MAB_1388c	Probable short-chain dehydrogenase/reductase
CU458896.1|A|1455372|G	0	0	1	0	0	0	0	0	0	0	0	0		missense_variant	MAB_1451	ATP synthase alpha chain AtpA
CU458896.1|A|1500546|G	0	0	1	0	0	0	0	0	0	0	0	0		upstream_gene_variant	MAB_1486c	Putative oxidoreductase
CU458896.1|A|1640592|G	0	0	1	0	0	0	0	0	0	0	0	0		missense_variant	MAB_1608c	conserved hypothetical protein
CU458896.1|A|1665611|G	0	0	1	0	0	0	0	0	0	0	0	0		missense_variant	MAB_1635	Conserved hypothetical protein
CU458896.1|A|1693117|G	0	0	1	0	0	0	0	0	0	0	0	0		missense_variant	MAB_1664c	Conserved hypothetical protein
CU458896.1|G|1708283|A	0	0	1	0	0	0	0	0	0	0	0	0		synonymous_variant	MAB_1681	Conserved hypothetical protein
CU458896.1|C|2004307|T	0	0	1	0	0	0	0	0	0	0	0	0		upstream_gene_variant	MAB_2005	Putative cell division protein FtsW
CU458896.1|A|2057020|G	0	0	1	0	0	0	0	0	0	0	0	0		missense_variant	MAB_2058	Probable enoyl-CoA dehydratase/isomerase
CU458896.1|C|2153429|T	0	0	1	0	0	0	0	0	0	0	0	0		missense_variant	MAB_2140	NADH-quinone oxidoreductase%2C G subunit NuoG
CU458896.1|G|2157348|A	0	0	1	0	0	0	0	0	0	0	0	0		missense_variant	MAB_2145	NADH-quinone oxidoreductase%2C L subunit NuoL
CU458896.1|G|2266659|A	0	0	1	0	0	0	0	0	0	0	0	0		synonymous_variant	MAB_2241	Putative nitrate ABC transporter%2C periplasmic protein
CU458896.1|G|2382383|A	0	0	1	0	0	0	0	0	0	0	0	0		upstream_gene_variant	MAB_2326c	Hypothetical protein
CU458896.1|A|2434036|G	0	0	1	0	0	0	0	0	0	0	0	0		synonymous_variant	MAB_2376c	Conserved hypothetical protein
CU458896.1|T|2457057|C	0	0	1	0	0	0	0	0	0	0	0	0		missense_variant	MAB_2400	Conserved hypothetical protein
CU458896.1|C|2467473|T	0	0	1	0	0	0	0	0	0	0	0	0		missense_variant	MAB_2409c	Malate synthase G GlcB
CU458896.1|A|2745833|G	0	0	1	0	0	0	0	0	0	0	0	0		missense_variant	MAB_2700c	Lipoprotein signal peptidase
CU458896.1|T|2761210|C	0	0	1	0	0	0	0	0	0	0	0	0		missense_variant	MAB_2712c	Probable methylmalonyl-CoA mutase small subunit MutA
CU458896.1|C|2779983|T	0	0	1	0	0	0	0	0	0	0	0	0		synonymous_variant	MAB_2730	Probable aconitate hydratase ACN
CU458896.1|T|2784894|C	0	0	1	0	0	0	0	0	0	0	0	0		missense_variant	MAB_2736c	Probable macrolide ABC transporter%2C ATP-binding protein
CU458896.1|G|2801748|A	0	0	1	0	0	0	0	0	0	0	0	0		missense_variant	MAB_2754	Conserved hypothetical protein
CU458896.1|G|2842446|A	0	0	1	0	0	0	0	0	0	0	0	0		missense_variant	MAB_2792c	Probable aldehyde dehydrogenase
CU458896.1|A|2971204|G	0	0	1	0	0	0	0	0	0	0	0	0		synonymous_variant	MAB_2919c	Probable dipeptidyl peptidase IV
CU458896.1|C|3200510|T	0	0	1	0	0	0	0	0	0	0	0	0		missense_variant	MAB_3154c	Conserved hypothetical protein
CU458896.1|T|3387827|C	0	0	1	0	0	0	0	0	0	0	0	0		missense_variant	MAB_3340	Probable sensor histidine kinase
CU458896.1|A|3494523|G	0	0	1	0	0	0	0	0	0	0	0	0		missense_variant	MAB_3450c	Probable phosphoglucomutase PgmA
CU458896.1|A|3750153|G	0	0	1	0	0	0	0	0	0	0	0	0		upstream_gene_variant	MAB_3691c	Conserved hypothetical protein
CU458896.1|A|3909941|G	0	0	1	0	0	0	0	0	0	0	0	0		missense_variant	MAB_3866c	Putative amino acid permease
CU458896.1|A|3961187|G	0	0	1	0	0	0	0	0	0	0	0	0		missense_variant	MAB_3909	Putative peroxidase
CU458896.1|T|3969042|C	0	0	1	0	0	0	0	0	0	0	0	0		missense_variant	MAB_3916c	Probable conserved secreted protein
CU458896.1|T|4018355|C	0	0	1	0	0	0	0	0	0	0	0	0		missense_variant	MAB_3972c	Conserved hypothetical protein
CU458896.1|T|4134210|C	0	0	1	0	0	0	0	0	0	0	0	0		missense_variant	MAB_4090	Putative amino-acid permease
CU458896.1|A|4201772|G	0	0	1	0	0	0	0	0	0	0	0	0		missense_variant	MAB_4136c	Putative aldehyde dehydrogenase
CU458896.1|C|4290852|T	0	0	1	0	0	0	0	0	0	0	0	0		missense_variant	MAB_4223	Probable glutamine-binding protein GlnH
CU458896.1|A|4359750|G	0	0	1	0	0	0	0	0	0	0	0	0		missense_variant	MAB_4286	Putative integral membrane cytochrome c biogenesis protein
CU458896.1|T|4414481|C	0	0	1	0	0	0	0	0	0	0	0	0		missense_variant	MAB_4335	Putative short-chain dehydrogenase/reductase
CU458896.1|T|4451438|C	0	0	1	0	0	0	0	0	0	0	0	0		missense_variant	MAB_4366c	Putative hydrolase%2C alpha/beta fold
CU458896.1|T|4458543|C	0	0	1	0	0	0	0	0	0	0	0	0		synonymous_variant	MAB_4374	Acetaldehyde dehydrogenase
CU458896.1|A|4468822|G	0	0	1	0	0	0	0	0	0	0	0	0		missense_variant	MAB_4382c	Putative membrane protein%2C MmpL
CU458896.1|T|4500496|C	0	0	1	0	0	0	0	0	0	0	0	0		synonymous_variant	MAB_4422	Putative succinate dehydrogenase%2C flavoprotein subunit
CU458896.1|A|4506765|G	0	0	1	0	0	0	0	0	0	0	0	0		missense_variant	MAB_4431	Enoyl-CoA hydratase/isomerase family
CU458896.1|G|4577983|A	0	0	1	0	0	0	0	0	0	0	0	0		synonymous_variant	MAB_4500	Putative transmembrane efflux protein
CU458896.1|A|4617597|G	0	0	1	0	0	0	0	0	0	0	0	0		missense_variant	MAB_4536	Probable zinc metalloprotease
CU458896.1|T|4681553|C	0	0	1	0	0	0	0	0	0	0	0	0		missense_variant	MAB_4596c	Putative Mce family protein
CU458896.1|T|4697774|C	0	0	1	0	0	0	0	0	0	0	0	0		missense_variant	MAB_4611c	Putative transcriptional regulator
CU458896.1|T|4716239|C	0	0	1	0	0	0	0	0	0	0	0	0		missense_variant	MAB_4630	Conserved hypothetical protein
CU458896.1|T|4733562|C	0	0	1	0	0	0	0	0	0	0	0	0		missense_variant	MAB_4646	Conserved hypothetical protein
CU458896.1|A|4745152|G	0	0	1	0	0	0	0	0	0	0	0	0		missense_variant	MAB_4662c	Conserved hypothetical protein
CU458896.1|A|4817417|G	0	0	1	0	0	0	0	0	0	0	0	0		upstream_gene_variant	MAB_4703c	Probable membrane protein%2C MmpL
CU458896.1|A|4849994|G	0	0	1	0	0	0	0	0	0	0	0	0		missense_variant	MAB_4738c	Putative amidohydrolase
CU458896.1|G|4893575|A	0	0	1	0	0	0	0	0	0	0	0	0		upstream_gene_variant	MAB_4777c	Possible cellulase CelA (endoglucanase)
CU458896.1|A|4893894|G	0	0	1	0	0	0	0	0	0	0	0	0		missense_variant	MAB_4783	PPE family protein
CU458896.1|A|4902097|G	0	0	1	0	0	0	0	0	0	0	0	0		missense_variant	MAB_4793c	Major facilitator superfamily
CU458896.1|T|4921240|C	0	0	1	0	0	0	0	0	0	0	0	0		missense_variant	MAB_4813c	Conserved hypothetical protein
CU458896.1|A|4931118|G	0	0	1	0	0	0	0	0	0	0	0	0		missense_variant	MAB_4817	Hypothetical protein
CU458896.1|T|4937407|C	0	0	1	0	0	0	0	0	0	0	0	0		missense_variant	MAB_4825c	Conserved hypothetical protein
CU458896.1|C|4971729|T	0	0	1	0	0	0	0	0	0	0	0	0		missense_variant	MAB_4863	Probable arsenic-transport integral membrane protein ArsC
CU458896.1|A|4976483|G	0	0	1	0	0	0	0	0	0	0	0	0		missense_variant	MAB_4867c	Probable dCTP deaminase/DeoxyUTP pyrophosphatase
CU458896.1|C|4980175|T	0	0	1	0	0	0	0	0	0	0	0	0		missense_variant	MAB_4873c	Conserved hypothetical protein
CU458896.1|G|4995253|A	0	0	1	0	0	0	0	0	0	0	0	0		synonymous_variant	MAB_4888	Hypothetical protein
CU458896.1|T|42177|C	0	0	0	1	0	0	0	0	0	0	0	0	Genotype 4	synonymous_variant	rplN [MAB_0043]	Putative glutathionylspermidine synthase
CU458896.1|A|44779|G	0	0	0	1	0	0	0	0	0	0	0	0		missense_variant	rpsC [MAB_0047]	Probable PPE family protein
CU458896.1|A|54522|G	0	0	0	1	0	0	0	0	0	0	0	0		synonymous_variant	rpsL [MAB_0056c]	ATP-dependent helicase HrpA
CU458896.1|G|80364|A	0	0	0	1	0	0	0	0	0	0	0	0		missense_variant	MAB_0084	Conserved hypothetical protein
CU458896.1|T|103314|C	0	0	0	1	0	0	0	0	0	0	0	0		synonymous_variant	MAB_0102	Putative methyltransferase
CU458896.1|A|272223|G	0	0	0	1	0	0	0	0	0	0	0	0		upstream_gene_variant	MAB_0266c	Probable prephenate dehydrogenase TyrA
CU458896.1|A|380647|G	0	0	0	1	0	0	0	0	0	0	0	0		missense_variant	MAB_0384	Conserved hypothetical protein
CU458896.1|A|606980|G	0	0	0	1	0	0	0	0	0	0	0	0		missense_variant	MAB_0607	Probable short-chain dehydrogenase/reductase
CU458896.1|T|769230|C	0	0	0	1	0	0	0	0	0	0	0	0		missense_variant	MAB_0771c	Hypothetical major facilitator transporter
CU458896.1|T|790325|C	0	0	0	1	0	0	0	0	0	0	0	0		upstream_gene_variant	MAB_0796c	Hypothetical protein
CU458896.1|T|849495|C	0	0	0	1	0	0	0	0	0	0	0	0		upstream_gene_variant	MAB_0853	Probable esterase/lipase LipP
CU458896.1|G|854935|A	0	0	0	1	0	0	0	0	0	0	0	0		synonymous_variant	MAB_0855	Putative membrane protein%2C MmpL family
CU458896.1|G|923945|A	0	0	0	1	0	0	0	0	0	0	0	0		missense_variant	MAB_0930	Putative ferredoxin/ferredoxin--NADP reductase
CU458896.1|C|1014460|T	0	0	0	1	0	0	0	0	0	0	0	0		synonymous_variant	MAB_1008c	Putative MCE family protein
CU458896.1|T|1027061|C	0	0	0	1	0	0	0	0	0	0	0	0		synonymous_variant	MAB_1018c	Probable glycosyl transferase
CU458896.1|A|1037801|G	0	0	0	1	0	0	0	0	0	0	0	0		missense_variant	MAB_1027	Conserved hypothetical protein
CU458896.1|C|1038517|T	0	0	0	1	0	0	0	0	0	0	0	0		synonymous_variant	MAB_1028c	Probable cyanate hydratase (CynS)
CU458896.1|A|1107459|G	0	0	0	1	0	0	0	0	0	0	0	0		missense_variant	MAB_1095	Conserved hypothetical protein (Phosphoadenosine phosphosulfate reductase?)
CU458896.1|G|1145223|A	0	0	0	1	0	0	0	0	0	0	0	0		missense_variant	MAB_1133c	Putative serine/threonine protein kinase
CU458896.1|A|1150929|G	0	0	0	1	0	0	0	0	0	0	0	0		missense_variant	MAB_1137c	Putative membrane protein%2C MmpL family
CU458896.1|C|1219787|T	0	0	0	1	0	0	0	0	0	0	0	0		synonymous_variant	MAB_1205	Conserved hypothetical protein
CU458896.1|C|1295817|T	0	0	0	1	0	0	0	0	0	0	0	0		missense_variant	MAB_1291	Conserved hypothetical protein
CU458896.1|T|1325643|C	0	0	0	1	0	0	0	0	0	0	0	0		missense_variant	MAB_1325c	Probable NADPH dependent 2%2C4-dienoyl-CoA reductase FadH
CU458896.1|A|1424315|G	0	0	0	1	0	0	0	0	0	0	0	0		missense_variant	MAB_1421	Conserved hypothetical protein
CU458896.1|T|1431737|C	0	0	0	1	0	0	0	0	0	0	0	0		missense_variant	MAB_1427c	Putative cytochrome P450
CU458896.1|A|1516143|G	0	0	0	1	0	0	0	0	0	0	0	0		synonymous_variant	MAB_1502	Probable ABC transporter%2C ATP-binding protein
CU458896.1|C|1555082|T	0	0	0	1	0	0	0	0	0	0	0	0		missense_variant	MAB_1534	Conserved hypothetical protein
CU458896.1|T|1594536|C	0	0	0	1	0	0	0	0	0	0	0	0		missense_variant	MAB_1563	Conserved hypothetical protein
CU458896.1|T|1636273|C	0	0	0	1	0	0	0	0	0	0	0	0		missense_variant	MAB_1604	Probable folylpolyglutamate synthase FolC
CU458896.1|G|1645492|A	0	0	0	1	0	0	0	0	0	0	0	0		upstream_gene_variant	MAB_1608c	conserved hypothetical protein
CU458896.1|C|1666428|T	0	0	0	1	0	0	0	0	0	0	0	0		missense_variant	MAB_1636	Conserved hypothetical protein
CU458896.1|C|1847833|T	0	0	0	1	0	0	0	0	0	0	0	0		upstream_gene_variant	MAB_1845c	Conserved hypothetical protein
CU458896.1|A|1900163|G	0	0	0	1	0	0	0	0	0	0	0	0		stop_lost&splice_region_variant	MAB_1902	Putative aminotransferase CobC
CU458896.1|C|2016553|T	0	0	0	1	0	0	0	0	0	0	0	0		missense_variant	MAB_2018	Hypothetical protein
CU458896.1|C|2019955|T	0	0	0	1	0	0	0	0	0	0	0	0		missense_variant	MAB_2023c	Putative LacI-family transcriptional regulator
CU458896.1|T|2090283|C	0	0	0	1	0	0	0	0	0	0	0	0		missense_variant	MAB_2090	Conserved hypothetical protein
CU458896.1|G|2115457|A	0	0	0	1	0	0	0	0	0	0	0	0		missense_variant	MAB_2117	Hypothetical short-chain dehydrogenase/reductase
CU458896.1|A|2123695|G	0	0	0	1	0	0	0	0	0	0	0	0		missense_variant	MAB_2122	Putative peptide synthetase MbtE
CU458896.1|C|2235726|T	0	0	0	1	0	0	0	0	0	0	0	0		synonymous_variant	MAB_2212	Probable polyketide synthase
CU458896.1|T|2276176|C	0	0	0	1	0	0	0	0	0	0	0	0		synonymous_variant	MAB_2248	Probable peptide synthetase MbtE
CU458896.1|T|2287683|C	0	0	0	1	0	0	0	0	0	0	0	0		missense_variant	MAB_2255	Probable non-ribosomal peptide synthetase
CU458896.1|C|2508467|T	0	0	0	1	0	0	0	0	0	0	0	0		missense_variant	MAB_2451c	Conserved hypothetical protein (esterase?)
CU458896.1|T|2554075|C	0	0	0	1	0	0	0	0	0	0	0	0		synonymous_variant	MAB_2498c	Conserved hypothetical protein
CU458896.1|C|2554719|T	0	0	0	1	0	0	0	0	0	0	0	0		missense_variant	MAB_2499c	Putative hydrolase%2C alpha/beta fold
CU458896.1|A|2570530|G	0	0	0	1	0	0	0	0	0	0	0	0		upstream_gene_variant	MAB_2513c	Anti-sigma factor RsbW
CU458896.1|C|2602901|T	0	0	0	1	0	0	0	0	0	0	0	0		missense_variant	MAB_2557c	Putative isochorismatase hydrolase EntB
CU458896.1|A|2641478|G	0	0	0	1	0	0	0	0	0	0	0	0		missense_variant	MAB_2603c	Probable conserved integral membrane protein
CU458896.1|T|2662563|C	0	0	0	1	0	0	0	0	0	0	0	0		synonymous_variant	MAB_2620	Hypothetical conserved membrane protein
CU458896.1|G|2699628|A	0	0	0	1	0	0	0	0	0	0	0	0		synonymous_variant	MAB_2656	Probable carbonic anhydrase (carbonate dehydratase)
CU458896.1|T|2723193|C	0	0	0	1	0	0	0	0	0	0	0	0		missense_variant	MAB_2680c	Putative transcriptional regulator%2C LysR family
CU458896.1|T|2729849|C	0	0	0	1	0	0	0	0	0	0	0	0		missense_variant	MAB_2688c	Adenosylmethionine-8-amino-7-oxononanoate aminotransferase (BioA)
CU458896.1|G|2873015|A	0	0	0	1	0	0	0	0	0	0	0	0		upstream_gene_variant	MAB_2817c	Putative dihydropyrimidinase
CU458896.1|T|2982896|C	0	0	0	1	0	0	0	0	0	0	0	0		synonymous_variant	MAB_2927c	Putative hydrolase
CU458896.1|A|2995844|G	0	0	0	1	0	0	0	0	0	0	0	0		missense_variant	MAB_2939	Conserved hypothetical protein
CU458896.1|T|3006521|C	0	0	0	1	0	0	0	0	0	0	0	0		missense_variant	MAB_2950c	Conserved hypothetical protein
CU458896.1|T|3009619|C	0	0	0	1	0	0	0	0	0	0	0	0		missense_variant	MAB_2953	Hypothetical protein
CU458896.1|G|3020302|A	0	0	0	1	0	0	0	0	0	0	0	0		missense_variant	MAB_2962	Probable fatty-acid-CoA ligase FadD
CU458896.1|C|3033236|T	0	0	0	1	0	0	0	0	0	0	0	0		synonymous_variant	MAB_2973c	Putative methyltransferase
CU458896.1|A|3377307|G	0	0	0	1	0	0	0	0	0	0	0	0		missense_variant	MAB_3331c	Putative amino acid permease
CU458896.1|A|3382994|G	0	0	0	1	0	0	0	0	0	0	0	0		missense_variant	MAB_3335c	6-phosphofructokinase PfkA
CU458896.1|A|3402811|G	0	0	0	1	0	0	0	0	0	0	0	0		missense_variant	MAB_3354	Probable acyl-[acyl-carrier protein] desaturase DesA1
CU458896.1|A|3573561|G	0	0	0	1	0	0	0	0	0	0	0	0		missense_variant	MAB_3526c	Conserved hypothetical protein
CU458896.1|A|3578896|G	0	0	0	1	0	0	0	0	0	0	0	0		missense_variant	MAB_3531	Probable ATP-dependent DEAD-box RNA helicase
CU458896.1|A|3649417|G	0	0	0	1	0	0	0	0	0	0	0	0		missense_variant	MAB_3599c	Putative amino acid permease
CU458896.1|A|3651873|G	0	0	0	1	0	0	0	0	0	0	0	0		synonymous_variant	MAB_3601c	Probable mannose-6-phosphate isomerase ManA
CU458896.1|A|3652539|G	0	0	0	1	0	0	0	0	0	0	0	0		synonymous_variant	MAB_3601c	Probable mannose-6-phosphate isomerase ManA
CU458896.1|T|3691444|C	0	0	0	1	0	0	0	0	0	0	0	0		missense_variant	MAB_3641	Putative thiosulfate sulfurtransferase
CU458896.1|C|3774507|T	0	0	0	1	0	0	0	0	0	0	0	0		missense_variant	MAB_3719c	Putative cholesterol oxidase ChoD
CU458896.1|C|3783556|T	0	0	0	1	0	0	0	0	0	0	0	0		missense_variant	MAB_3728c	Hypothetical protein
CU458896.1|T|3790033|C	0	0	0	1	0	0	0	0	0	0	0	0		missense_variant	MAB_3736c	Conserved hypothetical protein
CU458896.1|A|3812532|G	0	0	0	1	0	0	0	0	0	0	0	0		missense_variant	MAB_3756c	Putative FtsK/SpoIIIE family protein
CU458896.1|G|3852763|A	0	0	0	1	0	0	0	0	0	0	0	0		upstream_gene_variant	rplO
CU458896.1|T|3897054|C	0	0	0	1	0	0	0	0	0	0	0	0		missense_variant	MAB_3849c	Elongation factor G (EF-G)
CU458896.1|G|3939002|A	0	0	0	1	0	0	0	0	0	0	0	0		upstream_gene_variant	MAB_3882c	Glycerol-3-phosphate dehydrogenase 1 GlpD1
CU458896.1|T|3939723|C	0	0	0	1	0	0	0	0	0	0	0	0		missense_variant	MAB_3887	Conserved hypothetical protein
CU458896.1|A|3955267|G	0	0	0	1	0	0	0	0	0	0	0	0		missense_variant	MAB_3904	Conserved hypothetical protein
CU458896.1|G|3980188|A	0	0	0	1	0	0	0	0	0	0	0	0		synonymous_variant	MAB_3928c	Probable polyprenyl-diphosphate synthase GrcC1
CU458896.1|C|4022258|T	0	0	0	1	0	0	0	0	0	0	0	0		missense_variant	MAB_3974c	Putative cytochrome C biogenesis protein ResB
CU458896.1|T|4033422|C	0	0	0	1	0	0	0	0	0	0	0	0		missense_variant	MAB_3986c	Hypothetical protein
CU458896.1|G|4044092|A	0	0	0	1	0	0	0	0	0	0	0	0		missense_variant	MAB_3998	Conserved hypothetical protein
CU458896.1|T|4091411|C	0	0	0	1	0	0	0	0	0	0	0	0		missense_variant	MAB_4046c	Putative transcriptional regulator%2C TetR family
CU458896.1|T|4174655|C	0	0	0	1	0	0	0	0	0	0	0	0		missense_variant	MAB_4113	Glucose-1-phosphate thymidylyltransferase
CU458896.1|A|4210901|G	0	0	0	1	0	0	0	0	0	0	0	0		missense_variant	MAB_4146c	Hypothetical MCE-family protein
CU458896.1|C|4265736|T	0	0	0	1	0	0	0	0	0	0	0	0		missense_variant	MAB_4200	Putative sigma factor
CU458896.1|T|4280227|C	0	0	0	1	0	0	0	0	0	0	0	0		missense_variant	MAB_4212c	Probable lipoprotein aminopeptidase LpqL
CU458896.1|G|4294309|A	0	0	0	1	0	0	0	0	0	0	0	0		missense_variant	MAB_4225c	Acetate kinase (AckA)
CU458896.1|A|4301299|G	0	0	0	1	0	0	0	0	0	0	0	0		synonymous_variant	MAB_4231	Beta-lactamase-like protein
CU458896.1|A|4305932|G	0	0	0	1	0	0	0	0	0	0	0	0		missense_variant	MAB_4235c	Putative acetyltransferase%2C GNAT
CU458896.1|T|4322344|C	0	0	0	1	0	0	0	0	0	0	0	0		missense_variant	MAB_4250	Conserved hypothetical protein
CU458896.1|T|4355300|C	0	0	0	1	0	0	0	0	0	0	0	0		missense_variant	MAB_4283c	Conserved hypothetical protein (isoniazid inductible gene protein IniA?)
CU458896.1|T|4444047|C	0	0	0	1	0	0	0	0	0	0	0	0		synonymous_variant	MAB_4357c	Putative monooxygenase
CU458896.1|G|4449666|A	0	0	0	1	0	0	0	0	0	0	0	0		upstream_gene_variant	MAB_4358c	Putative biphenyl-2%2C3-diol 1%2C2-dioxygenase III
CU458896.1|T|4529370|C	0	0	0	1	0	0	0	0	0	0	0	0		missense_variant	MAB_4454c	Conserved hypothetical protein (DGPF family)
CU458896.1|A|4537268|C	0	0	0	1	0	0	0	0	0	0	0	0		missense_variant	MAB_4460	Hypothetical protein
CU458896.1|T|4570971|C	0	0	0	1	0	0	0	0	0	0	0	0		missense_variant	MAB_4493	Putative transcriptional regulator%2C IclR family
CU458896.1|C|4633447|T	0	0	0	1	0	0	0	0	0	0	0	0		synonymous_variant	MAB_4548	Probable O-methyltransferase
CU458896.1|T|4673943|C	0	0	0	1	0	0	0	0	0	0	0	0		missense_variant	MAB_4589c	Putative phosphotransferase
CU458896.1|A|4716308|G	0	0	0	1	0	0	0	0	0	0	0	0		missense_variant	MAB_4630	Conserved hypothetical protein
CU458896.1|A|4723581|G	0	0	0	1	0	0	0	0	0	0	0	0		missense_variant	MAB_4638	Galactokinase (GalK)
CU458896.1|T|4812452|C	0	0	0	1	0	0	0	0	0	0	0	0		missense_variant	MAB_4703c	Probable membrane protein%2C MmpL
CU458896.1|A|4830699|G	0	0	0	1	0	0	0	0	0	0	0	0		upstream_gene_variant	MAB_4714c	Probable fatty-acid-coa ligase FadD
CU458896.1|T|4871478|C	0	0	0	1	0	0	0	0	0	0	0	0		missense_variant	MAB_4761	Conserved hypothetical protein
CU458896.1|T|4873952|C	0	0	0	1	0	0	0	0	0	0	0	0		missense_variant	MAB_4762	Conserved hypothetical protein
CU458896.1|T|4879262|C	0	0	0	1	0	0	0	0	0	0	0	0		missense_variant	MAB_4767	Conserved hypothetical protein
CU458896.1|A|5050580|G	0	0	0	1	0	0	0	0	0	0	0	0		missense_variant	MAB_4937	Conserved hypothetical protein
CU458896.1|C|2364814|T	0	0	0	1	0	0	0	0	0	0	0	0		missense_variant	MAB_2312	Conserved hypothetical protein
CU458896.1|A|148411|G	0	0	0	0	1	1	0	0	0	1	1	0	Node3	synonymous_variant	MAB_0151c	Conserved hypothetical protein
CU458896.1|T|1480218|C	0	0	0	0	1	1	0	0	0	1	1	0		upstream_gene_variant	MAB_1466c	Possible lipoprotein peptidase LpqM
CU458896.1|A|2156032|G	0	0	0	0	1	1	0	0	0	1	1	0		missense_variant	MAB_2143	NADH-quinone oxidoreductase%2C J subunit NuoJ
CU458896.1|A|2694366|G	0	0	0	0	1	1	0	0	0	1	1	0		missense_variant	MAB_2651c	Probable oxidoreductase
CU458896.1|C|4380706|T	0	0	0	0	1	1	0	0	0	1	1	0		synonymous_variant	MAB_4303	Alpha galactosidase precursor
CU458896.1|A|76964|G	0	0	0	0	1	1	0	0	0	1	1	0		missense_variant	MAB_0080c	Putative oxygenase
CU458896.1|T|51061|C	0	0	0	0	1	0	0	0	0	0	0	0	Genotype 5	missense_variant	rpsL [MAB_0056c]	ATP-dependent helicase HrpA
CU458896.1|T|63338|C	0	0	0	0	1	0	0	0	0	0	0	0		missense_variant	gidB [MAB_0065c]	Probable acyl-CoA dehydrogenase (FadE)
CU458896.1|T|64100|C	0	0	0	0	1	0	0	0	0	0	0	0		missense_variant	oxaA [MAB_0066c]	Putative transcriptional regulator%2C AraC family
CU458896.1|A|66802|G	0	0	0	0	1	0	0	0	0	0	0	0		missense_variant	MAB_0069	Major facilitator family transporter
CU458896.1|T|67680|C	0	0	0	0	1	0	0	0	0	0	0	0		missense_variant	MAB_0071c	Putative thiosulfate sulfurtransferase (SseB)
CU458896.1|A|77801|G	0	0	0	0	1	0	0	0	0	0	0	0		missense_variant	MAB_0081	Putative 3-ketosteroid 1-dehydrogenase or fumarate reductase/succinate dehydrogenase
CU458896.1|T|96661|C	0	0	0	0	1	0	0	0	0	0	0	0		missense_variant	MAB_0096	Conserved hypothetical protein
CU458896.1|A|98012|G	0	0	0	0	1	0	0	0	0	0	0	0		missense_variant	MAB_0097	Conserved hypothetical protein (PHP domain protein)
CU458896.1|A|108109|G	0	0	0	0	1	0	0	0	0	0	0	0		missense_variant	MAB_0106c	Conserved hypothetical protein
CU458896.1|T|112269|C	0	0	0	0	1	0	0	0	0	0	0	0		upstream_gene_variant	MAB_0105c	Probable oxidoreductase
CU458896.1|T|124123|C	0	0	0	0	1	0	0	0	0	0	0	0		missense_variant	MAB_0125c	Conserved hypothetical protein
CU458896.1|A|136895|G	0	0	0	0	1	0	0	0	0	0	0	0		missense_variant	MAB_0140c	Probable monooxygenase
CU458896.1|T|138023|C	0	0	0	0	1	0	0	0	0	0	0	0		missense_variant	MAB_0140c	Probable monooxygenase
CU458896.1|A|148469|G	0	0	0	0	1	0	0	0	0	0	0	0		missense_variant	MAB_0151c	Conserved hypothetical protein
CU458896.1|T|153838|C	0	0	0	0	1	0	0	0	0	0	0	0		missense_variant	MAB_0157	Hypothetical transcriptional regulator%2C MarR
CU458896.1|G|172389|A	0	0	0	0	1	0	0	0	0	0	0	0		missense_variant	MAB_0175	Antigen 85-C precursor
CU458896.1|A|197753|G	0	0	0	0	1	0	0	0	0	0	0	0		missense_variant	MAB_0189c	Probable arabinosyltransferase C
CU458896.1|T|273125|C	0	0	0	0	1	0	0	0	0	0	0	0		missense_variant	MAB_0274c	Conserved hypothetical protein
CU458896.1|A|277339|G	0	0	0	0	1	0	0	0	0	0	0	0		upstream_gene_variant	MAB_0273c	Hypothetical protein
CU458896.1|A|286956|G	0	0	0	0	1	0	0	0	0	0	0	0		missense_variant	MAB_0287	Probable fatty-acid-CoA ligase FadD
CU458896.1|T|373517|C	0	0	0	0	1	0	0	0	0	0	0	0		missense_variant	MAB_0377	Putative transcriptional regulator%2C TetR family
CU458896.1|T|383157|C	0	0	0	0	1	0	0	0	0	0	0	0		missense_variant	MAB_0387	Conserved hypothetical protein
CU458896.1|T|422308|C	0	0	0	0	1	0	0	0	0	0	0	0		missense_variant	MAB_0423c	Conserved hypothetical membrane protein
CU458896.1|T|450715|C	0	0	0	0	1	0	0	0	0	0	0	0		upstream_gene_variant	MAB_0446c	Hypothetical protein
CU458896.1|A|471922|G	0	0	0	0	1	0	0	0	0	0	0	0		upstream_gene_variant	MAB_0469c	Hypothetical protein
CU458896.1|A|489433|G	0	0	0	0	1	0	0	0	0	0	0	0		missense_variant	MAB_0490c	Putative adenylate cyclase
CU458896.1|C|522306|G	0	0	0	0	1	0	0	0	0	0	0	0		synonymous_variant	MAB_0521	Putative tRNA(Ile)-lysidine synthase
CU458896.1|A|552049|G	0	0	0	0	1	0	0	0	0	0	0	0		missense_variant	MAB_0549c	Putative heme/hemin ABC transporter%2C permease protein
CU458896.1|A|575721|G	0	0	0	0	1	0	0	0	0	0	0	0		missense_variant	MAB_0576c	Putative ABC transporter ATP-binding protein
CU458896.1|T|578143|C	0	0	0	0	1	0	0	0	0	0	0	0		missense_variant	MAB_0578c	Putative trehalose phosphatase
CU458896.1|G|642060|A	0	0	0	0	1	0	0	0	0	0	0	0		upstream_gene_variant	MAB_0636c	Putative cation antiporter NADH dehydrogenase subunit
CU458896.1|A|710833|G	0	0	0	0	1	0	0	0	0	0	0	0		missense_variant	MAB_0708	Conserved hypothetical protein
CU458896.1|T|755693|C	0	0	0	0	1	0	0	0	0	0	0	0		missense_variant	MAB_0754c	Probable fatty acid desaturase
CU458896.1|T|763281|C	0	0	0	0	1	0	0	0	0	0	0	0		missense_variant	MAB_0763c	Probable oxidoreductase
CU458896.1|T|769047|C	0	0	0	0	1	0	0	0	0	0	0	0		missense_variant	MAB_0771c	Hypothetical major facilitator transporter
CU458896.1|C|822942|T	0	0	0	0	1	0	0	0	0	0	0	0		missense_variant	MAB_0826c	Possible esterase LipW
CU458896.1|A|876739|G	0	0	0	0	1	0	0	0	0	0	0	0		missense_variant	MAB_0881	Hypothetical tRNA/rRNA methyltransferase
CU458896.1|A|896832|G	0	0	0	0	1	0	0	0	0	0	0	0		synonymous_variant	MAB_0903	Putative enoyl-CoA hydratase/isomerase
CU458896.1|A|932862|G	0	0	0	0	1	0	0	0	0	0	0	0		missense_variant	MAB_0937c	Putative membrane protein%2C MmpL family
CU458896.1|A|961662|G	0	0	0	0	1	0	0	0	0	0	0	0		synonymous_variant	MAB_0953	Putative transcriptional regulator%2C GntR family
CU458896.1|T|991257|C	0	0	0	0	1	0	0	0	0	0	0	0		synonymous_variant	MAB_0983c	Probable alcohol dehydrogenase%2C zinc-containing
CU458896.1|C|1029768|T	0	0	0	0	1	0	0	0	0	0	0	0		synonymous_variant	MAB_1020	Probable undecaprenyl-phosphate galactosephosphotransferase
CU458896.1|T|1044737|C	0	0	0	0	1	0	0	0	0	0	0	0		synonymous_variant	MAB_1033	Putative ATP-dependent DNA ligase
CU458896.1|C|1104075|T	0	0	0	0	1	0	0	0	0	0	0	0		upstream_gene_variant	MAB_1094	Conserved hypothetical protein
CU458896.1|A|1161133|G	0	0	0	0	1	0	0	0	0	0	0	0		missense_variant	MAB_1145c	Putative lipoprotein LpqT precursor
CU458896.1|C|1379533|T	0	0	0	0	1	0	0	0	0	0	0	0		synonymous_variant	MAB_1383	Conserved hypothetical integral membrane protein
CU458896.1|G|1476465|A	0	0	0	0	1	0	0	0	0	0	0	0		missense_variant	MAB_1467c	Probable 1%2C4-alpha-glucan branching enzyme
CU458896.1|T|1529020|C	0	0	0	0	1	0	0	0	0	0	0	0		missense_variant	MAB_1512	Probable fatty acid synthase Fas
CU458896.1|A|1827942|G	0	0	0	0	1	0	0	0	0	0	0	0		upstream_gene_variant	MAB_1823c	Hypothetical protein
CU458896.1|T|1837897|C	0	0	0	0	1	0	0	0	0	0	0	0		synonymous_variant	MAB_1838	Endonuclease
CU458896.1|G|1842149|A	0	0	0	0	1	0	0	0	0	0	0	0		missense_variant	MAB_1842c	Probable catalase
CU458896.1|C|1880707|T	0	0	0	0	1	0	0	0	0	0	0	0		synonymous_variant	MAB_1883c	Conserved hypothetical protein (lipoprotein?)
CU458896.1|T|1934788|C	0	0	0	0	1	0	0	0	0	0	0	0		synonymous_variant	MAB_1935	Putative drug resistance transporter
CU458896.1|T|1992123|C	0	0	0	0	1	0	0	0	0	0	0	0		missense_variant	MAB_1994c	Probable conserved lipoprotein LppM
CU458896.1|A|2033192|G	0	0	0	0	1	0	0	0	0	0	0	0		missense_variant	MAB_2033	Probable thioesterase
CU458896.1|T|2053560|C	0	0	0	0	1	0	0	0	0	0	0	0		missense_variant	MAB_2052	Conserved hypothetical protein
CU458896.1|T|2162281|C	0	0	0	0	1	0	0	0	0	0	0	0		missense_variant	MAB_2148	Putative linoleoyl-CoA desaturase
CU458896.1|G|2211864|A	0	0	0	0	1	0	0	0	0	0	0	0		missense_variant	MAB_2197	Probable precorrin-6X reductase CobK
CU458896.1|T|2229914|G	0	0	0	0	1	0	0	0	0	0	0	0		synonymous_variant	MAB_2210c	Putative membrane protein%2C MmpL family
CU458896.1|G|2230654|A	0	0	0	0	1	0	0	0	0	0	0	0		upstream_gene_variant	MAB_2208c	Conserved hypothetical protein
CU458896.1|T|2379490|C	0	0	0	0	1	0	0	0	0	0	0	0		missense_variant	MAB_2325	Putative short-chain dehydrogenase/reductase
CU458896.1|G|2388144|A	0	0	0	0	1	0	0	0	0	0	0	0		missense_variant	MAB_2334	Phenylalanyl-tRNA synthetase alpha chain PheS
CU458896.1|A|2431419|G	0	0	0	0	1	0	0	0	0	0	0	0		upstream_gene_variant	MAB_2374c	Conserved hypothetical protein
CU458896.1|G|2481212|A	0	0	0	0	1	0	0	0	0	0	0	0		synonymous_variant	MAB_2423	Urease%2C gamma subunit (UreA)
CU458896.1|T|2498990|C	0	0	0	0	1	0	0	0	0	0	0	0		missense_variant	MAB_2441	Hypothetical protein
CU458896.1|G|2566824|A	0	0	0	0	1	0	0	0	0	0	0	0		missense_variant	MAB_2512	Conserved hypothetical protein (sulfate transporter/antisigma-factor antagonist STAS?)
CU458896.1|T|2648786|C	0	0	0	0	1	0	0	0	0	0	0	0		upstream_gene_variant	MAB_2605c	Conserved hypothetical protein
CU458896.1|A|2677974|G	0	0	0	0	1	0	0	0	0	0	0	0		missense_variant	MAB_2635c	Conserved hypothetical protein (sensor protein?)
CU458896.1|G|2741134|A	0	0	0	0	1	0	0	0	0	0	0	0		synonymous_variant	MAB_2696c	DNA polymerase III alpha subunit
CU458896.1|A|2761871|G	0	0	0	0	1	0	0	0	0	0	0	0		missense_variant	MAB_2713	Conserved hypothetical protein
CU458896.1|C|2784151|T	0	0	0	0	1	0	0	0	0	0	0	0		missense_variant	MAB_2734c	Hypothetical protein
CU458896.1|A|2786780|G	0	0	0	0	1	0	0	0	0	0	0	0		missense_variant	MAB_2737c	Probable enoyl-CoA hydratase/isomerase
CU458896.1|T|2824728|C	0	0	0	0	1	0	0	0	0	0	0	0		missense_variant	MAB_2777c	Probable triosephosphate isomerase (TpiA)
CU458896.1|A|2833898|G	0	0	0	0	1	0	0	0	0	0	0	0		missense_variant	MAB_2785	Hypothetical protein
CU458896.1|G|2905349|A	0	0	0	0	1	0	0	0	0	0	0	0		synonymous_variant	MAB_2855c	Conserved hypothetical protein
CU458896.1|T|3021339|C	0	0	0	0	1	0	0	0	0	0	0	0		synonymous_variant	MAB_2963	Probable fatty-acid-CoA ligase FadD
CU458896.1|G|3033023|A	0	0	0	0	1	0	0	0	0	0	0	0		synonymous_variant	MAB_2973c	Putative methyltransferase
CU458896.1|T|3047533|C	0	0	0	0	1	0	0	0	0	0	0	0		missense_variant	MAB_2986c	Probable uroporphyrinogen decarboxylase (HemE)
CU458896.1|A|3068680|G	0	0	0	0	1	0	0	0	0	0	0	0		missense_variant	MAB_3009	Probable RNA polymerase sigma factor RpoD (Sigma-A)
CU458896.1|T|3129030|C	0	0	0	0	1	0	0	0	0	0	0	0		missense_variant	MAB_3083c	Conserved hypothetical protein
CU458896.1|G|3143213|A	0	0	0	0	1	0	0	0	0	0	0	0		missense_variant	MAB_3100	L-alanine dehydrogenase (ALD)
CU458896.1|A|3156005|G	0	0	0	0	1	0	0	0	0	0	0	0		missense_variant	MAB_3112	Conserved hypothetical protein
CU458896.1|G|3247964|A	0	0	0	0	1	0	0	0	0	0	0	0		stop_gained	MAB_3205c	Conserved hypothetical protein (siderophore-interacting?)
CU458896.1|G|3316444|A	0	0	0	0	1	0	0	0	0	0	0	0		synonymous_variant	MAB_3278c	ATP-dependent DNA helicase RecG
CU458896.1|T|3353087|C	0	0	0	0	1	0	0	0	0	0	0	0		missense_variant	MAB_3314	Conserved hypothetical protein
CU458896.1|T|3371250|C	0	0	0	0	1	0	0	0	0	0	0	0		missense_variant	MAB_3325c	Probable saccharopine dehydrogenase
CU458896.1|C|3477952|T	0	0	0	0	1	0	0	0	0	0	0	0		missense_variant	MAB_3432c	Probable cytosine permease
CU458896.1|T|3521002|C	0	0	0	0	1	0	0	0	0	0	0	0		missense_variant	MAB_3480	Putative short chain dehydrogenase/reductase
CU458896.1|T|3584567|C	0	0	0	0	1	0	0	0	0	0	0	0		missense_variant	MAB_3538	Conserved hypothetical protein (diacylglycerol kinase?)
CU458896.1|A|3609777|G	0	0	0	0	1	0	0	0	0	0	0	0		missense_variant	MAB_3564c	Hypothetical dipeptidyl aminopeptidase/ acylaminoacyl-peptidase related protein
CU458896.1|A|3702427|G	0	0	0	0	1	0	0	0	0	0	0	0		missense_variant	MAB_3651	Probable ATP-dependent helicase Lhr
CU458896.1|A|3757636|G	0	0	0	0	1	0	0	0	0	0	0	0		synonymous_variant	MAB_3703c	Error-prone DNA polymerase
CU458896.1|A|3811672|G	0	0	0	0	1	0	0	0	0	0	0	0		missense_variant	MAB_3756c	Putative FtsK/SpoIIIE family protein
CU458896.1|G|3815563|A	0	0	0	0	1	0	0	0	0	0	0	0		synonymous_variant	MAB_3758	Putative protease
CU458896.1|C|3855793|T	0	0	0	0	1	0	0	0	0	0	0	0		missense_variant	MAB_3802c	Hypothetical protein
CU458896.1|T|3876186|C	0	0	0	0	1	0	0	0	0	0	0	0		missense_variant	MAB_3829c	Ethanolamine permease
CU458896.1|T|3878382|C	0	0	0	0	1	0	0	0	0	0	0	0		synonymous_variant	MAB_3831c	Putative glycosyltransferase
CU458896.1|A|3894813|G	0	0	0	0	1	0	0	0	0	0	0	0		missense_variant	MAB_3847	Conserved hypothetical protein
CU458896.1|T|3929894|C	0	0	0	0	1	0	0	0	0	0	0	0		missense_variant	MAB_3878	Probable lipase/esterase LipG
CU458896.1|T|3931632|C	0	0	0	0	1	0	0	0	0	0	0	0		missense_variant	MAB_3880	Probable lipase/esterase LipG
CU458896.1|T|3971292|C	0	0	0	0	1	0	0	0	0	0	0	0		missense_variant	MAB_3918c	Putative oxidoreductase
CU458896.1|T|3996379|C	0	0	0	0	1	0	0	0	0	0	0	0		missense_variant	MAB_3947	Possible oxidoreductase
CU458896.1|T|4017289|C	0	0	0	0	1	0	0	0	0	0	0	0		missense_variant	MAB_3969	Conserved hypothetical protein
CU458896.1|A|4059618|G	0	0	0	0	1	0	0	0	0	0	0	0		missense_variant	MAB_4016c	Hypothetical protein
CU458896.1|A|4084654|G	0	0	0	0	1	0	0	0	0	0	0	0		synonymous_variant	MAB_4039c	Probable monooxygenase
CU458896.1|T|4129267|C	0	0	0	0	1	0	0	0	0	0	0	0		missense_variant	MAB_4085c	Conserved hypothetical protein
CU458896.1|A|4159446|G	0	0	0	0	1	0	0	0	0	0	0	0		synonymous_variant	MAB_4099c	Probable non-ribosomal peptide synthetase
CU458896.1|T|4187750|C	0	0	0	0	1	0	0	0	0	0	0	0		missense_variant	MAB_4123	Probable monooxygenase
CU458896.1|T|4198714|C	0	0	0	0	1	0	0	0	0	0	0	0		upstream_gene_variant	MAB_4128c	Conserved hypothetical protein
CU458896.1|A|4248561|G	0	0	0	0	1	0	0	0	0	0	0	0		missense_variant	MAB_4182	CysN/CysC bifunctional enzyme
CU458896.1|T|4266431|C	0	0	0	0	1	0	0	0	0	0	0	0		upstream_gene_variant	MAB_4203	Putative aldehyde dehydrogenase
CU458896.1|A|4284457|G	0	0	0	0	1	0	0	0	0	0	0	0		missense_variant	MAB_4215c	Putative ABC transporter%2C ATP-binding protein
CU458896.1|T|4286131|C	0	0	0	0	1	0	0	0	0	0	0	0		missense_variant	MAB_4218c	Possible thiamine biosynthesis oxidoreductase ThiO
CU458896.1|A|4291922|G	0	0	0	0	1	0	0	0	0	0	0	0		missense_variant	MAB_4224	Probable serine/threonine-protein kinase
CU458896.1|T|4437640|C	0	0	0	0	1	0	0	0	0	0	0	0		upstream_gene_variant	MAB_4349c	Conserved hypothetical protein
CU458896.1|T|4440613|C	0	0	0	0	1	0	0	0	0	0	0	0		missense_variant	MAB_4356c	Pyruvate ferredoxin/flavodoxin oxidoreductase
CU458896.1|A|4442161|G	0	0	0	0	1	0	0	0	0	0	0	0		missense_variant	MAB_4356c	Pyruvate ferredoxin/flavodoxin oxidoreductase
CU458896.1|A|4469797|G	0	0	0	0	1	0	0	0	0	0	0	0		missense_variant	MAB_4382c	Putative membrane protein%2C MmpL
CU458896.1|T|4472511|C	0	0	0	0	1	0	0	0	0	0	0	0		missense_variant	MAB_4386	Putative transporter
CU458896.1|T|4505319|C	0	0	0	0	1	0	0	0	0	0	0	0		upstream_gene_variant	MAB_4427c	Putative transcriptional regulator
CU458896.1|A|4589448|G	0	0	0	0	1	0	0	0	0	0	0	0		missense_variant	MAB_4509c	Conserved hypothetical protein
CU458896.1|T|4597133|C	0	0	0	0	1	0	0	0	0	0	0	0		missense_variant	MAB_4515c	Putative Mce family protein
CU458896.1|C|4635380|T	0	0	0	0	1	0	0	0	0	0	0	0		missense_variant	MAB_4551c	Possible lysophospholipase
CU458896.1|T|4672675|C	0	0	0	0	1	0	0	0	0	0	0	0		upstream_gene_variant	MAB_4582c	Conserved hypothetical protein
CU458896.1|C|4714025|T	0	0	0	0	1	0	0	0	0	0	0	0		synonymous_variant	MAB_4627	Hypothetical protein
CU458896.1|A|4714763|G	0	0	0	0	1	0	0	0	0	0	0	0		missense_variant	MAB_4628c	Luciferase-like monooxygenase
CU458896.1|G|4730794|A	0	0	0	0	1	0	0	0	0	0	0	0		missense_variant	MAB_4643c	Amidase family protein
CU458896.1|A|4760716|G	0	0	0	0	1	0	0	0	0	0	0	0		missense_variant	MAB_4681c	Conserved hypothetical protein
CU458896.1|A|4811426|G	0	0	0	0	1	0	0	0	0	0	0	0		synonymous_variant	MAB_4703c	Probable membrane protein%2C MmpL
CU458896.1|A|4832314|G	0	0	0	0	1	0	0	0	0	0	0	0		missense_variant	MAB_4717c	Putative Na(+)/H(+) antiporter
CU458896.1|A|4869186|G	0	0	0	0	1	0	0	0	0	0	0	0		missense_variant	MAB_4757	Putative transcriptional regulator%2C TetR family
CU458896.1|A|4906289|G	0	0	0	0	1	0	0	0	0	0	0	0		missense_variant	MAB_4798	Conserved hypothetical protein
CU458896.1|T|4935623|C	0	0	0	0	1	0	0	0	0	0	0	0		upstream_gene_variant	MAB_4819c	Hypothetical protein
CU458896.1|A|4946261|G	0	0	0	0	1	0	0	0	0	0	0	0		missense_variant	MAB_4834	Hypothetical protein
CU458896.1|T|4970106|C	0	0	0	0	1	0	0	0	0	0	0	0		missense_variant	MAB_4860c	Conserved hypothetical protein
CU458896.1|A|4972793|G	0	0	0	0	1	0	0	0	0	0	0	0		synonymous_variant	MAB_4864	Putative arsenate reductase
CU458896.1|T|4995689|C	0	0	0	0	1	0	0	0	0	0	0	0		upstream_gene_variant	MAB_4882c	Putative phosphatase
CU458896.1|A|4999955|G	0	0	0	0	1	0	0	0	0	0	0	0		synonymous_variant	MAB_4892c	Conserved hypothetical protein
CU458896.1|T|5021423|C	0	0	0	0	1	0	0	0	0	0	0	0		missense_variant	MAB_4913c	Putative short chain dehydrogenase/reductase
CU458896.1|A|476825|G	0	0	0	0	1	0	0	0	0	0	0	0		missense_variant	MAB_0480	Conserved hypothetical protein (NmrA-like)
CU458896.1|A|1853913|G	0	0	0	0	1	0	0	0	0	0	0	0		missense_variant	MAB_1854c	Glycogen phosphorylase
CU458896.1|G|2860357|A	0	0	0	0	1	0	0	0	0	0	0	0		missense_variant	MAB_2811c	Probable methionyl-tRNA formyltransferase
CU458896.1|G|3420933|A	0	0	0	0	1	0	0	0	0	0	0	0		missense_variant	MAB_3367	Putative fatty-acid-CoA ligase
CU458896.1|T|4004517|C	0	0	0	0	1	0	0	0	0	0	0	0		missense_variant	MAB_3958	Probable 1%2C4-dihydroxy-2-naphthoate octaprenyltransferase MenA
CU458896.1|A|4944007|G	0	0	0	0	1	0	0	0	0	0	0	0		missense_variant	MAB_4829c	Conserved hypothetical protein
CU458896.1|T|4970460|C	0	0	0	0	1	0	0	0	0	0	0	0		upstream_gene_variant	MAB_4853c	Probable cation-transporting ATPase G
CU458896.1|A|784230|AC [indel]	0	0	0	0	1	0	0	0	0	0	0	0		upstream_gene_variant	MAB_0791	Hypothetical protein
CU458896.1|A|33275|G	0	0	0	0	0	1	0	0	0	1	1	0	Node4	missense_variant	rplR [MAB_0035c]	Probable penicillin-binding protein PbpA
CU458896.1|A|49030|G	0	0	0	0	0	1	0	0	0	1	1	0		missense_variant	rpsJ [MAB_0054c]	Probable cyanate hydratase (Cyanase)
CU458896.1|C|75460|A	0	0	0	0	0	1	0	0	0	1	1	0		synonymous_variant	MAB_0078	Putative lipase/esterase
CU458896.1|A|128803|G	0	0	0	0	0	1	0	0	0	1	1	0		missense_variant	MAB_0131c	Conserved hypothetical protein
CU458896.1|A|136556|G	0	0	0	0	0	1	0	0	0	1	1	0		missense_variant	MAB_0139c	Probable hydrolase%2C alpha/beta fold family
CU458896.1|T|195977|C	0	0	0	0	0	1	0	0	0	1	1	0		missense_variant	MAB_0189c	Probable arabinosyltransferase C
CU458896.1|A|275995|G	0	0	0	0	0	1	0	0	0	1	1	0		missense_variant	MAB_0277c	Probable amino acid ABC transporter%2C permease
CU458896.1|C|521870|T	0	0	0	0	0	1	0	0	0	1	1	0		missense_variant	MAB_0520	Conserved hypothetical protein
CU458896.1|A|602643|G	0	0	0	0	0	1	0	0	0	1	1	0		synonymous_variant	MAB_0602c	Hypothetical protein
CU458896.1|A|640690|G	0	0	0	0	0	1	0	0	0	1	1	0		missense_variant	MAB_0638c	Putative CDP-diacylglycerol--serine O-phosphatidyltransferase
CU458896.1|T|658948|C	0	0	0	0	0	1	0	0	0	1	1	0		missense_variant	MAB_0656	Conserved hypothetical protein
CU458896.1|T|667938|C	0	0	0	0	0	1	0	0	0	1	1	0		missense_variant	MAB_0663	Probable cyclic synthetase (peptide synthase)
CU458896.1|A|691454|G	0	0	0	0	0	1	0	0	0	1	1	0		missense_variant	MAB_0689	Probable phosphoribosylaminoimidazole-succinocarboxamide synthase PurC
CU458896.1|A|722466|G	0	0	0	0	0	1	0	0	0	1	1	0		synonymous_variant	MAB_0719	Putative oligopeptide ABC transporter%2Csolute-binding protein
CU458896.1|A|777056|G	0	0	0	0	0	1	0	0	0	1	1	0		missense_variant	MAB_0781	Hypothetical protein
CU458896.1|A|848640|G	0	0	0	0	0	1	0	0	0	1	1	0		missense_variant	MAB_0852	Possible conserved polyketide synthase associated protein PapA2
CU458896.1|A|873346|G	0	0	0	0	0	1	0	0	0	1	1	0		missense_variant	MAB_0876	Conserved hypothetical protein
CU458896.1|T|887685|C	0	0	0	0	0	1	0	0	0	1	1	0		missense_variant	MAB_0894c	Putative dihydrolipoamide dehydrogenase (LpdA)
CU458896.1|G|925141|A	0	0	0	0	0	1	0	0	0	1	1	0		synonymous_variant	MAB_0932c	Putative citrate synthase CitA
CU458896.1|C|954936|T	0	0	0	0	0	1	0	0	0	1	1	0		missense_variant	MAB_0947c	Putative luciferase
CU458896.1|A|982948|G	0	0	0	0	0	1	0	0	0	1	1	0		missense_variant	MAB_0975c	Conserved hypothetical protein
CU458896.1|A|1002882|G	0	0	0	0	0	1	0	0	0	1	1	0		missense_variant	MAB_0995	Conserved hypothetical protein
CU458896.1|A|1076882|G	0	0	0	0	0	1	0	0	0	1	1	0		synonymous_variant	MAB_1065	Putative ABC transporter%2C ATP-binding protein
CU458896.1|T|1161320|C	0	0	0	0	0	1	0	0	0	1	1	0		missense_variant	MAB_1145c	Putative lipoprotein LpqT precursor
CU458896.1|A|1232880|G	0	0	0	0	0	1	0	0	0	1	1	0		synonymous_variant	MAB_1220	Probable dehydrogenase/reductase
CU458896.1|C|1646286|T	0	0	0	0	0	1	0	0	0	1	1	0		upstream_gene_variant	MAB_1616	Hypothetical protein
CU458896.1|G|1999401|A	0	0	0	0	0	1	0	0	0	1	1	0		missense_variant	MAB_2001	UDP-N-acetylmuramyl-tripeptide synthetase MurE
CU458896.1|G|2055475|A	0	0	0	0	0	1	0	0	0	1	1	0		missense_variant	MAB_2055	MaoC-like dehydratase
CU458896.1|A|2099249|G	0	0	0	0	0	1	0	0	0	1	1	0		missense_variant	MAB_2099	Hypothetical cell division FtsK/SpoIIIE protein
CU458896.1|A|2208003|G	0	0	0	0	0	1	0	0	0	1	1	0		missense_variant	MAB_2192	Probable dipeptidase PepE
CU458896.1|A|2220408|G	0	0	0	0	0	1	0	0	0	1	1	0		missense_variant	MAB_2204	Conserved hypothetical protein (FxsA cytoplasmic membrane protein?)
CU458896.1|C|2221811|T	0	0	0	0	0	1	0	0	0	1	1	0		missense_variant	MAB_2205	Conserved hypothetical protein
CU458896.1|T|2293281|C	0	0	0	0	0	1	0	0	0	1	1	0		synonymous_variant	MAB_2257	Probable polyketide synthase
CU458896.1|A|2313026|G	0	0	0	0	0	1	0	0	0	1	1	0		missense_variant	MAB_2266c	Probable diaminobutyrate--2-oxoglutarate aminotransferase
CU458896.1|C|2340555|T	0	0	0	0	0	1	0	0	0	1	1	0		missense_variant	MAB_2292c	Conserved hypothetical protein
CU458896.1|A|2495759|G	0	0	0	0	0	1	0	0	0	1	1	0		missense_variant	MAB_2438	Probable oxidoreductase
CU458896.1|A|2581278|G	0	0	0	0	0	1	0	0	0	1	1	0		missense_variant	MAB_2534c	Conserved hypothetical protein
CU458896.1|C|2674017|T	0	0	0	0	0	1	0	0	0	1	1	0		synonymous_variant	MAB_2632	Probable ATP-binding protein ABC transporter CydD
CU458896.1|C|2677186|T	0	0	0	0	0	1	0	0	0	1	1	0		synonymous_variant	MAB_2635c	Conserved hypothetical protein (sensor protein?)
CU458896.1|T|3002365|C	0	0	0	0	0	1	0	0	0	1	1	0		upstream_gene_variant	MAB_2943c	Putative oxidoreductase
CU458896.1|C|3021251|T	0	0	0	0	0	1	0	0	0	1	1	0		synonymous_variant	MAB_2963	Probable fatty-acid-CoA ligase FadD
CU458896.1|T|3311575|C	0	0	0	0	0	1	0	0	0	1	1	0		missense_variant	MAB_3273c	Putative transcriptional regulator%2C TetR family
CU458896.1|T|3323488|C	0	0	0	0	0	1	0	0	0	1	1	0		upstream_gene_variant	MAB_3279c	Putative phosphatase/kinase
CU458896.1|A|3346889|G	0	0	0	0	0	1	0	0	0	1	1	0		synonymous_variant	MAB_3307c	Putative zinc-binding oxidoreductase
CU458896.1|A|3347851|G	0	0	0	0	0	1	0	0	0	1	1	0		missense_variant	MAB_3308	Putative transcriptional regulator%2C LysR family
CU458896.1|T|3392470|C	0	0	0	0	0	1	0	0	0	1	1	0		missense_variant	MAB_3344	Probable glycosyl transferase
CU458896.1|T|3435003|C	0	0	0	0	0	1	0	0	0	1	1	0		missense_variant	MAB_3385	Conserved hypothetical protein
CU458896.1|A|3672185|G	0	0	0	0	0	1	0	0	0	1	1	0		missense_variant	MAB_3623	Probable transcriptional regulatory%2C AraC family
CU458896.1|T|3829246|C	0	0	0	0	0	1	0	0	0	1	1	0		missense_variant	rpsK	30S ribosomal protein S11
CU458896.1|G|3921663|A	0	0	0	0	0	1	0	0	0	1	1	0		missense_variant	MAB_3870c	Probable molybdopterin oxidoreductase
CU458896.1|C|3946286|T	0	0	0	0	0	1	0	0	0	1	1	0		synonymous_variant	rplA	50S ribosomal protein L1
CU458896.1|T|4010842|C	0	0	0	0	0	1	0	0	0	1	1	0		missense_variant	MAB_3965	Putative aminotransferase
CU458896.1|A|4014529|G	0	0	0	0	0	1	0	0	0	1	1	0		missense_variant	MAB_3967	Monooxygenase EthA%2C flavin-binding
CU458896.1|T|4019603|C	0	0	0	0	0	1	0	0	0	1	1	0		missense_variant	MAB_3972c	Conserved hypothetical protein
CU458896.1|A|4062594|G	0	0	0	0	0	1	0	0	0	1	1	0		synonymous_variant	MAB_4018	Similarity with UbiE/COQ5 methyltransferase
CU458896.1|C|4203263|T	0	0	0	0	0	1	0	0	0	1	1	0		missense_variant	MAB_4138c	Putative major facilitator superfamily protein
CU458896.1|A|4229668|G	0	0	0	0	0	1	0	0	0	1	1	0		synonymous_variant	MAB_4163c	Probable fatty-acid-CoA ligase FadD
CU458896.1|T|4398058|G	0	0	0	0	0	1	0	0	0	1	1	0		missense_variant	MAB_4319	Conserved hypothetical protein
CU458896.1|A|4473385|G	0	0	0	0	0	1	0	0	0	1	1	0		missense_variant	MAB_4387	Conserved hypothetical protein
CU458896.1|T|4488563|C	0	0	0	0	0	1	0	0	0	1	1	0		missense_variant	MAB_4409	Probable hydrogen peroxide-inducible genes activator
CU458896.1|A|4542929|G	0	0	0	0	0	1	0	0	0	1	1	0		missense_variant	MAB_4469c	Sulfatase family protein
CU458896.1|T|4554784|C	0	0	0	0	0	1	0	0	0	1	1	0		missense_variant	MAB_4476c	Putative monooxygenase
CU458896.1|A|4558345|G	0	0	0	0	0	1	0	0	0	1	1	0		missense_variant	MAB_4480c	Putative glycosyl transferase
CU458896.1|A|4559902|G	0	0	0	0	0	1	0	0	0	1	1	0		missense_variant	MAB_4481	Conserved hypothetical protein
CU458896.1|A|4600354|G	0	0	0	0	0	1	0	0	0	1	1	0		missense_variant	MAB_4518c	Putative YrbE family protein
CU458896.1|A|4604893|G	0	0	0	0	0	1	0	0	0	1	1	0		missense_variant	MAB_4522c	Possible epoxide hydrolase EphF
CU458896.1|T|4680938|C	0	0	0	0	0	1	0	0	0	1	1	0		missense_variant	MAB_4596c	Putative Mce family protein
CU458896.1|T|4783676|C	0	0	0	0	0	1	0	0	0	1	1	0		synonymous_variant	MAB_4691c	Probable non-ribosomal peptide synthetase PstA
CU458896.1|A|4830173|G	0	0	0	0	0	1	0	0	0	1	1	0		synonymous_variant	MAB_4716c	Possible membrane transport protein
CU458896.1|A|4851985|G	0	0	0	0	0	1	0	0	0	1	1	0		synonymous_variant	MAB_4740	Possible beta-1%2C3-glucanase
CU458896.1|T|4881075|C	0	0	0	0	0	1	0	0	0	1	1	0		missense_variant	MAB_4768c	Putative membrane protein%2C MmpL
CU458896.1|T|4896977|C	0	0	0	0	0	1	0	0	0	1	1	0		missense_variant	MAB_4787c	Hypothetical regulatory protein%2C TetR family
CU458896.1|A|4991084|G	0	0	0	0	0	1	0	0	0	1	1	0		synonymous_variant	MAB_4882c	Putative phosphatase
CU458896.1|A|34779|G	0	0	0	0	0	1	0	0	0	1	1	0		synonymous_variant	rplF [MAB_0036c]	Probable cell division protein RodA
CU458896.1|T|136948|C	0	0	0	0	0	1	0	0	0	1	1	0		missense_variant	MAB_0140c	Probable monooxygenase
CU458896.1|T|368700|C	0	0	0	0	0	1	0	0	0	1	1	0		missense_variant	MAB_0372	Conserved hypothetical protein
CU458896.1|T|416553|C	0	0	0	0	0	1	0	0	0	1	1	0		missense_variant	MAB_0416c	Putative Crp/Fnr-family transriptional regulator
CU458896.1|T|494463|C	0	0	0	0	0	1	0	0	0	1	1	0		upstream_gene_variant	MAB_0490c	Putative adenylate cyclase
CU458896.1|T|666855|C	0	0	0	0	0	1	0	0	0	1	1	0		missense_variant	MAB_0663	Probable cyclic synthetase (peptide synthase)
CU458896.1|C|864109|T	0	0	0	0	0	1	0	0	0	1	1	0		missense_variant	MAB_0865	Probable molybdopterin biosynthesis protein Mog
CU458896.1|T|1015097|C	0	0	0	0	0	1	0	0	0	1	1	0		missense_variant	MAB_1008c	Putative MCE family protein
CU458896.1|A|2040909|G	0	0	0	0	0	1	0	0	0	1	1	0		synonymous_variant	MAB_2039	Probable lipase LipH (carboxylesterase)
CU458896.1|C|2196802|T	0	0	0	0	0	1	0	0	0	1	1	0		missense_variant	MAB_2182c	Hypothetical glycosyl transferase
CU458896.1|A|2200665|G	0	0	0	0	0	1	0	0	0	1	1	0		missense_variant	MAB_2186	Conserved hypothetical protein
CU458896.1|G|2500397|C	0	0	0	0	0	1	0	0	0	1	1	0		synonymous_variant	MAB_2443	Competence-damaged protein CinA-like
CU458896.1|C|2508638|T	0	0	0	0	0	1	0	0	0	1	1	0		synonymous_variant	MAB_2452	Conserved hypothetical protein
CU458896.1|A|3457160|G	0	0	0	0	0	1	0	0	0	1	1	0		missense_variant	MAB_3409c	Putative transcriptional regulator%2C LysR family
CU458896.1|T|3514292|C	0	0	0	0	0	1	0	0	0	1	1	0		missense_variant	MAB_3472	Hypothetical protein
CU458896.1|C|3516215|T	0	0	0	0	0	1	0	0	0	1	1	0		synonymous_variant	MAB_3475c	Putative cell division ATP-binding protein FtsE
CU458896.1|T|3871632|C	0	0	0	0	0	1	0	0	0	1	1	0		missense_variant	MAB_3826c	Conserved hypothetical protein
CU458896.1|T|4431495|C	0	0	0	0	0	1	0	0	0	1	1	0		missense_variant	MAB_4347	Putative regulatory protein
CU458896.1|C|4954360|T	0	0	0	0	0	1	0	0	0	1	1	0		upstream_gene_variant	MAB_4837c	Possible phosphotransferase
CU458896.1|T|4987758|C	0	0	0	0	0	1	0	0	0	1	1	0		missense_variant	MAB_4879c	Putative phosphatase
CU458896.1|T|4967742|C	0	0	0	0	0	1	0	0	0	1	1	0		missense_variant	MAB_4857	Conserved hypothetical protein
CU458896.1|A|466184|G	0	0	0	0	0	1	0	0	0	1	1	0		missense_variant	MAB_0468	Probable transmembrane carbonic anhydrase
CU458896.1|C|466185|T	0	0	0	0	0	1	0	0	0	1	1	0		synonymous_variant	MAB_0468	Probable transmembrane carbonic anhydrase
CU458896.1|G|466186|C	0	0	0	0	0	1	0	0	0	1	1	0		missense_variant	MAB_0468	Probable transmembrane carbonic anhydrase
CU458896.1|G|466840|A	0	0	0	0	0	1	0	0	0	1	1	0		synonymous_variant	MAB_0469c	Hypothetical protein
CU458896.1|G|466831|C	0	0	0	0	0	1	0	0	0	1	1	0		synonymous_variant	MAB_0469c	Hypothetical protein
CU458896.1|T|466837|C	0	0	0	0	0	1	0	0	0	1	1	0		synonymous_variant	MAB_0469c	Hypothetical protein
CU458896.1|G|467050|T	0	0	0	0	0	1	0	0	0	1	1	0		upstream_gene_variant	MAB_0462c	Conserved hypothetical protein
CU458896.1|T|467053|G	0	0	0	0	0	1	0	0	0	1	1	0		upstream_gene_variant	MAB_0462c	Conserved hypothetical protein
CU458896.1|T|467064|A	0	0	0	0	0	1	0	0	0	1	1	0		upstream_gene_variant	MAB_0462c	Conserved hypothetical protein
CU458896.1|T|467079|A	0	0	0	0	0	1	0	0	0	1	1	0		upstream_gene_variant	MAB_0462c	Conserved hypothetical protein
CU458896.1|T|467086|C	0	0	0	0	0	1	0	0	0	1	1	0		upstream_gene_variant	MAB_0462c	Conserved hypothetical protein
CU458896.1|G|467101|A	0	0	0	0	0	1	0	0	0	1	1	0		upstream_gene_variant	MAB_0462c	Conserved hypothetical protein
CU458896.1|A|467123|C	0	0	0	0	0	1	0	0	0	1	1	0		upstream_gene_variant	MAB_0462c	Conserved hypothetical protein
CU458896.1|T|467151|C	0	0	0	0	0	1	0	0	0	1	1	0		upstream_gene_variant	MAB_0462c	Conserved hypothetical protein
CU458896.1|G|467028|A	0	0	0	0	0	1	0	0	0	1	1	0		upstream_gene_variant	MAB_0462c	Conserved hypothetical protein
CU458896.1|A|467033|C	0	0	0	0	0	1	0	0	0	1	1	0		upstream_gene_variant	MAB_0462c	Conserved hypothetical protein
CU458896.1|T|467038|G	0	0	0	0	0	1	0	0	0	1	1	0		upstream_gene_variant	MAB_0462c	Conserved hypothetical protein
CU458896.1|G|467047|A	0	0	0	0	0	1	0	0	0	1	1	0		upstream_gene_variant	MAB_0462c	Conserved hypothetical protein
CU458896.1|C|467062|T	0	0	0	0	0	1	0	0	0	1	1	0		upstream_gene_variant	MAB_0462c	Conserved hypothetical protein
CU458896.1|A|467076|C	0	0	0	0	0	1	0	0	0	1	1	0		upstream_gene_variant	MAB_0462c	Conserved hypothetical protein
CU458896.1|G|467085|A	0	0	0	0	0	1	0	0	0	1	1	0		upstream_gene_variant	MAB_0462c	Conserved hypothetical protein
CU458896.1|A|467099|G	0	0	0	0	0	1	0	0	0	1	1	0		upstream_gene_variant	MAB_0462c	Conserved hypothetical protein
CU458896.1|G|467107|A	0	0	0	0	0	1	0	0	0	1	1	0		upstream_gene_variant	MAB_0462c	Conserved hypothetical protein
CU458896.1|T|467121|C	0	0	0	0	0	1	0	0	0	1	1	0		upstream_gene_variant	MAB_0462c	Conserved hypothetical protein
CU458896.1|G|467147|T	0	0	0	0	0	1	0	0	0	1	1	0		upstream_gene_variant	MAB_0462c	Conserved hypothetical protein
CU458896.1|C|2445179|CG [indel]	0	0	0	0	0	1	0	0	0	1	1	0		frameshift_variant	MAB_2389	Possible fumarate reductase/succinate dehydrogenase
CU458896.1|AC|4000646|A [indel]	0	0	0	0	0	1	0	0	0	1	1	0		frameshift_variant	MAB_3953	Conserved hypothetical protein
CU458896.1|T|232942|C	0	0	0	0	0	1	0	0	0	1	0	0	Genotype 6	missense_variant	MAB_0220c	Putative phenylalanine aminotransferase
CU458896.1|A|735734|G	0	0	0	0	0	1	0	0	0	1	0	0		missense_variant	MAB_0731	Probable aminotransferase%2C class IV
CU458896.1|G|1349469|A	0	0	0	0	0	1	0	0	0	1	0	0		missense_variant	MAB_1349	Probable DNA-3-methyladenine glycosylase I TagA
CU458896.1|G|1462090|A	0	0	0	0	0	1	0	0	0	1	0	0		upstream_gene_variant	MAB_1456c	Conserved hypothetical protein (cobalamin adenosyltransferase?)
CU458896.1|C|1621389|A	0	0	0	0	0	1	0	0	0	1	0	0		missense_variant	MAB_1593c	Probable formate dehydrogenase%2C A chain
CU458896.1|T|2680729|C	0	0	0	0	0	1	0	0	0	1	0	0		missense_variant	MAB_2639c	Probable pyruvate kinase PykA
CU458896.1|A|4119362|G	0	0	0	0	0	1	0	0	0	1	0	0		missense_variant	MAB_4073c	Conserved hypothetical protein
CU458896.1|G|2103362|A	0	0	0	0	0	1	0	0	0	1	0	0		missense_variant	MAB_2102	Probable peptidase
CU458896.1|A|4896317|G	0	0	0	0	0	1	0	0	0	1	0	0		missense_variant	MAB_4786c	Hypothetical protein
CU458896.1|A|4970401|G	0	0	0	0	0	1	0	0	0	1	0	0		synonymous_variant	MAB_4860c	Conserved hypothetical protein
CU458896.1|A|5888|G	0	0	0	0	0	0	1	0	0	0	0	0	Genotype 7	missense_variant	rpsR.2 [MAB_0005]	Conserved hypothetical protein
CU458896.1|A|6898|G	0	0	0	0	0	0	1	0	0	0	0	0		missense_variant	rpsN.2 [MAB_0006]	DNA gyrase (subunit B) GyrB (DNA topoisomerase)
CU458896.1|A|47389|G	0	0	0	0	0	0	1	0	0	0	0	0		missense_variant	rplW [MAB_0051]	Conserved hypothetical protein
CU458896.1|T|52819|C	0	0	0	0	0	0	1	0	0	0	0	0		missense_variant	rpsL [MAB_0056c]	ATP-dependent helicase HrpA
CU458896.1|T|64323|C	0	0	0	0	0	0	1	0	0	0	0	0		missense_variant	rnpA [MAB_0067]	Conserved hypothetical protein
CU458896.1|A|76034|G	0	0	0	0	0	0	1	0	0	0	0	0		missense_variant	MAB_0079c	Conserved hypothetical protein
CU458896.1|T|90629|C	0	0	0	0	0	0	1	0	0	0	0	0		synonymous_variant	MAB_0091	Putative ferredoxin-dependent glutamate synthase
CU458896.1|T|96717|C	0	0	0	0	0	0	1	0	0	0	0	0		synonymous_variant	MAB_0096	Conserved hypothetical protein
CU458896.1|T|100701|C	0	0	0	0	0	0	1	0	0	0	0	0		missense_variant	MAB_0099	Probable monooxygenase
CU458896.1|A|101584|G	0	0	0	0	0	0	1	0	0	0	0	0		missense_variant	MAB_0100	Putative short chain dehydrogenase/reductase
CU458896.1|A|148783|G	0	0	0	0	0	0	1	0	0	0	0	0		upstream_gene_variant	MAB_0147c	Conserved hypothetical protein
CU458896.1|T|159397|C	0	0	0	0	0	0	1	0	0	0	0	0		missense_variant	MAB_0165	Putative acyltransferase
CU458896.1|G|160731|A	0	0	0	0	0	0	1	0	0	0	0	0		missense_variant	MAB_0166	Putative acyltransferase
CU458896.1|G|196685|A	0	0	0	0	0	0	1	0	0	0	0	0		missense_variant	MAB_0189c	Probable arabinosyltransferase C
CU458896.1|A|200769|G	0	0	0	0	0	0	1	0	0	0	0	0		missense_variant	MAB_0191c	Putative short chain dehydrogenase/reductase
CU458896.1|G|227617|A	0	0	0	0	0	0	1	0	0	0	0	0		missense_variant	MAB_0216	Conserved hypothetical protein
CU458896.1|A|272586|G	0	0	0	0	0	0	1	0	0	0	0	0		upstream_gene_variant	MAB_0266c	Probable prephenate dehydrogenase TyrA
CU458896.1|A|276324|G	0	0	0	0	0	0	1	0	0	0	0	0		missense_variant	MAB_0277c	Probable amino acid ABC transporter%2C permease
CU458896.1|C|349407|T	0	0	0	0	0	0	1	0	0	0	0	0		missense_variant	MAB_0351	Catalase
CU458896.1|A|384335|G	0	0	0	0	0	0	1	0	0	0	0	0		synonymous_variant	MAB_0388c	Conserved hypothetical protein
CU458896.1|T|416942|C	0	0	0	0	0	0	1	0	0	0	0	0		missense_variant	MAB_0416c	Putative Crp/Fnr-family transriptional regulator
CU458896.1|A|431371|G	0	0	0	0	0	0	1	0	0	0	0	0		missense_variant	MAB_0430	Conserved hypothetical protein
CU458896.1|A|580603|G	0	0	0	0	0	0	1	0	0	0	0	0		missense_variant	MAB_0580	Probable acyl-CoA dehydrogenase FadE
CU458896.1|A|616071|G	0	0	0	0	0	0	1	0	0	0	0	0		missense_variant	MAB_0616	Conserved hypothetical protein
CU458896.1|C|654656|T	0	0	0	0	0	0	1	0	0	0	0	0		synonymous_variant	MAB_0651c	Conserved hypothetical protein
CU458896.1|T|675327|C	0	0	0	0	0	0	1	0	0	0	0	0		upstream_gene_variant	MAB_0668c	Probable O-methyltransferase OmT
CU458896.1|A|728096|G	0	0	0	0	0	0	1	0	0	0	0	0		synonymous_variant	MAB_0723c	Putative triacylglycerol lipase precursor
CU458896.1|C|761174|T	0	0	0	0	0	0	1	0	0	0	0	0		missense_variant	MAB_0761c	Putative 3-hydroxyacyl-CoA dehydrogenase
CU458896.1|G|761362|A	0	0	0	0	0	0	1	0	0	0	0	0		synonymous_variant	MAB_0761c	Putative 3-hydroxyacyl-CoA dehydrogenase
CU458896.1|A|767149|G	0	0	0	0	0	0	1	0	0	0	0	0		upstream_gene_variant	MAB_0763c	Probable oxidoreductase
CU458896.1|A|771658|G	0	0	0	0	0	0	1	0	0	0	0	0		missense_variant	MAB_0773	Hypothetical protein
CU458896.1|A|791704|G	0	0	0	0	0	0	1	0	0	0	0	0		upstream_gene_variant	MAB_0796c	Hypothetical protein
CU458896.1|T|792477|C	0	0	0	0	0	0	1	0	0	0	0	0		missense_variant	MAB_0802	Hypothetical protein
CU458896.1|C|794518|T	0	0	0	0	0	0	1	0	0	0	0	0		missense_variant	MAB_0803	Hypothetical protein
CU458896.1|C|798926|T	0	0	0	0	0	0	1	0	0	0	0	0		upstream_gene_variant	MAB_0811	Conserved hypothetical membrane protein (resistance to D-cycloserine?)
CU458896.1|T|850591|C	0	0	0	0	0	0	1	0	0	0	0	0		missense_variant	MAB_0853	Probable esterase/lipase LipP
CU458896.1|A|850771|G	0	0	0	0	0	0	1	0	0	0	0	0		missense_variant	MAB_0854	Conserved hypothetical protein
CU458896.1|G|909547|A	0	0	0	0	0	0	1	0	0	0	0	0		synonymous_variant	MAB_0917c	Probable cytochrome P450
CU458896.1|T|934646|C	0	0	0	0	0	0	1	0	0	0	0	0		missense_variant	MAB_0938c	Probable conserved polyketide synthase associated protein PapA3
CU458896.1|A|979207|G	0	0	0	0	0	0	1	0	0	0	0	0		missense_variant	MAB_0972	Putative aldehyde dehydrogenase
CU458896.1|A|1019008|G	0	0	0	0	0	0	1	0	0	0	0	0		missense_variant	MAB_1012c	Putative YrbE family protein
CU458896.1|G|1020195|A	0	0	0	0	0	0	1	0	0	0	0	0		synonymous_variant	MAB_1013	Hypothetical protein
CU458896.1|A|1081307|G	0	0	0	0	0	0	1	0	0	0	0	0		synonymous_variant	MAB_1069c	Probable enoyl-CoA hydratase/isomerase
CU458896.1|A|1086202|G	0	0	0	0	0	0	1	0	0	0	0	0		missense_variant	MAB_1072c	Pobable propionyl-CoA carboxylase beta subunit AccD2
CU458896.1|T|1133183|C	0	0	0	0	0	0	1	0	0	0	0	0		missense_variant	MAB_1122c	Conserved hypothetical protein (glycosyl transferase?)
CU458896.1|T|1250268|C	0	0	0	0	0	0	1	0	0	0	0	0		synonymous_variant	MAB_1237	Possible acyl-[acyl-carrier protein] desaturase DesA2
CU458896.1|C|1250349|T	0	0	0	0	0	0	1	0	0	0	0	0		synonymous_variant	MAB_1237	Possible acyl-[acyl-carrier protein] desaturase DesA2
CU458896.1|G|1262757|A	0	0	0	0	0	0	1	0	0	0	0	0		missense_variant	MAB_1255c	Probable exodeoxyribonuclease VII large subunit XseA
CU458896.1|C|1270440|T	0	0	0	0	0	0	1	0	0	0	0	0		synonymous_variant	MAB_1266	Probable GTP binding protein
CU458896.1|A|1281827|G	0	0	0	0	0	0	1	0	0	0	0	0		missense_variant	MAB_1276c	Conserved hypothetical protein
CU458896.1|T|1306009|C	0	0	0	0	0	0	1	0	0	0	0	0		missense_variant	MAB_1304	Conserved hypothetical protein
CU458896.1|A|1358772|G	0	0	0	0	0	0	1	0	0	0	0	0		missense_variant	MAB_1360c	Probable transcriptional regulator%2C TetR family
CU458896.1|G|1374485|A	0	0	0	0	0	0	1	0	0	0	0	0		missense_variant	MAB_1377c	Hypothetical protein
CU458896.1|T|1464419|C	0	0	0	0	0	0	1	0	0	0	0	0		upstream_gene_variant	MAB_1456c	Conserved hypothetical protein (cobalamin adenosyltransferase?)
CU458896.1|T|1486218|C	0	0	0	0	0	0	1	0	0	0	0	0		synonymous_variant	MAB_1471c	Probable ATP-dependent helicase DinG
CU458896.1|T|1517647|C	0	0	0	0	0	0	1	0	0	0	0	0		missense_variant	MAB_1503	Probable ABC transporter%2C permease protein
CU458896.1|C|1527215|T	0	0	0	0	0	0	1	0	0	0	0	0		synonymous_variant	MAB_1512	Probable fatty acid synthase Fas
CU458896.1|G|1541435|C	0	0	0	0	0	0	1	0	0	0	0	0		missense_variant	MAB_1520c	Probable membrane protein%2C MmpL family
CU458896.1|A|1545626|G	0	0	0	0	0	0	1	0	0	0	0	0		missense_variant	MAB_1525c	Putative transcriptional regulator%2C TetR family
CU458896.1|T|1574270|C	0	0	0	0	0	0	1	0	0	0	0	0		synonymous_variant	MAB_1550	Probable lipoprotein LppI
CU458896.1|C|1586577|T	0	0	0	0	0	0	1	0	0	0	0	0		synonymous_variant	MAB_1559	Probable single-strand DNA binding protein
CU458896.1|A|1592102|G	0	0	0	0	0	0	1	0	0	0	0	0		missense_variant	MAB_1561	Probable NAD-dependent glutamate dehydrogenase
CU458896.1|C|1603157|T	0	0	0	0	0	0	1	0	0	0	0	0		synonymous_variant	MAB_1572	Conserved hypothetical protein
CU458896.1|A|1639204|G	0	0	0	0	0	0	1	0	0	0	0	0		missense_variant	MAB_1607	Possible ribonuclease E Rne
CU458896.1|C|1701543|T	0	0	0	0	0	0	1	0	0	0	0	0		upstream_gene_variant	MAB_1675	DNA repair protein RecO
CU458896.1|C|1771153|T	0	0	0	0	0	0	1	0	0	0	0	0		upstream_gene_variant	MAB_1752	Hypothetical protein
CU458896.1|T|1825256|C	0	0	0	0	0	0	1	0	0	0	0	0		synonymous_variant	MAB_1822	Conserved hypothetical protein
CU458896.1|G|1941857|A	0	0	0	0	0	0	1	0	0	0	0	0		missense_variant	MAB_1943c	Probable lipoyltransferase LipB
CU458896.1|C|2009515|T	0	0	0	0	0	0	1	0	0	0	0	0		upstream_gene_variant	MAB_2009	Putative cell division protein FtsZ
CU458896.1|A|2101288|G	0	0	0	0	0	0	1	0	0	0	0	0		upstream_gene_variant	MAB_2096c	Putative MutT/NUDIX-like protein
CU458896.1|G|2134477|A	0	0	0	0	0	0	1	0	0	0	0	0		missense_variant	MAB_2124	Putative phenyloxazoline synthase MbtB
CU458896.1|T|2166061|C	0	0	0	0	0	0	1	0	0	0	0	0		missense_variant	MAB_2152	Putative transcriptional regulator%2C TetR family
CU458896.1|T|2199514|C	0	0	0	0	0	0	1	0	0	0	0	0		missense_variant	MAB_2185	Conserved hypothetical protein
CU458896.1|A|2228527|G	0	0	0	0	0	0	1	0	0	0	0	0		missense_variant	MAB_2210c	Putative membrane protein%2C MmpL family
CU458896.1|C|2284876|T	0	0	0	0	0	0	1	0	0	0	0	0		missense_variant	MAB_2254c	PPE family protein
CU458896.1|A|2311909|G	0	0	0	0	0	0	1	0	0	0	0	0		missense_variant	MAB_2264c	Probable hydroxylase/dioxygenase
CU458896.1|A|2345623|G	0	0	0	0	0	0	1	0	0	0	0	0		missense_variant	rpsA	30S ribosomal protein S1
CU458896.1|T|2552847|C	0	0	0	0	0	0	1	0	0	0	0	0		missense_variant	MAB_2498c	Conserved hypothetical protein
CU458896.1|T|2693400|C	0	0	0	0	0	0	1	0	0	0	0	0		missense_variant	MAB_2651c	Probable oxidoreductase
CU458896.1|A|2781151|G	0	0	0	0	0	0	1	0	0	0	0	0		missense_variant	MAB_2730	Probable aconitate hydratase ACN
CU458896.1|A|2829787|G	0	0	0	0	0	0	1	0	0	0	0	0		synonymous_variant	MAB_2782c	Conserved hypothetical protein
CU458896.1|T|2880010|C	0	0	0	0	0	0	1	0	0	0	0	0		missense_variant	MAB_2827c	Carbamoyl-phosphate synthase large chain (CarB)
CU458896.1|G|2902286|A	0	0	0	0	0	0	1	0	0	0	0	0		missense_variant	MAB_2852c	Hypothetical protein
CU458896.1|C|2917460|T	0	0	0	0	0	0	1	0	0	0	0	0		synonymous_variant	MAB_2864c	Conserved hypothetical protein
CU458896.1|C|2919815|T	0	0	0	0	0	0	1	0	0	0	0	0		upstream_gene_variant	MAB_2864c	Conserved hypothetical protein
CU458896.1|T|2968633|C	0	0	0	0	0	0	1	0	0	0	0	0		missense_variant	MAB_2917	Putative hydrolase
CU458896.1|C|2970438|T	0	0	0	0	0	0	1	0	0	0	0	0		upstream_gene_variant	MAB_2918c	Conserved hypothetical protein
CU458896.1|G|3024186|A	0	0	0	0	0	0	1	0	0	0	0	0		missense_variant	MAB_2963	Probable fatty-acid-CoA ligase FadD
CU458896.1|T|3119870|C	0	0	0	0	0	0	1	0	0	0	0	0		missense_variant	MAB_3074c	Probable cell division protein FtsK
CU458896.1|C|3126600|T	0	0	0	0	0	0	1	0	0	0	0	0		synonymous_variant	MAB_3080	Putative antibiotic biosynthesis monooxygenase
CU458896.1|G|3127874|A	0	0	0	0	0	0	1	0	0	0	0	0		synonymous_variant	MAB_3082	Conserved hypothetical protein
CU458896.1|A|3203763|G	0	0	0	0	0	0	1	0	0	0	0	0		synonymous_variant	MAB_3157c	Possible magnesium-chelatase
CU458896.1|G|3211504|A	0	0	0	0	0	0	1	0	0	0	0	0		missense_variant	MAB_3164c	Methionine aminopeptidase (MAP)
CU458896.1|C|3235334|T	0	0	0	0	0	0	1	0	0	0	0	0		synonymous_variant	MAB_3189c	Conserved hypothetical protein (putative helicase)
CU458896.1|T|3348397|C	0	0	0	0	0	0	1	0	0	0	0	0		upstream_gene_variant	MAB_3304c	D-3-phosphoglycerate dehydrogenase (SerA)
CU458896.1|C|3392866|T	0	0	0	0	0	0	1	0	0	0	0	0		synonymous_variant	MAB_3345c	DNA ligase (polydeoxyribonucleotide synthase NAD+)
CU458896.1|T|3452348|C	0	0	0	0	0	0	1	0	0	0	0	0		missense_variant	MAB_3404c	Probable ribonucleoside-diphosphate reductase beta subunit
CU458896.1|A|3480283|G	0	0	0	0	0	0	1	0	0	0	0	0		missense_variant	MAB_3435	Putative acyl-CoA ligase
CU458896.1|T|3482782|C	0	0	0	0	0	0	1	0	0	0	0	0		missense_variant	MAB_3438	Putative short-chain dehydrogenase/reductase
CU458896.1|C|3496240|T	0	0	0	0	0	0	1	0	0	0	0	0		missense_variant	MAB_3452c	Probable carboxylesterase LipT
CU458896.1|T|3522325|C	0	0	0	0	0	0	1	0	0	0	0	0		synonymous_variant	MAB_3481	Probable acyl-CoA dehydrogenase FadE
CU458896.1|G|3578417|A	0	0	0	0	0	0	1	0	0	0	0	0		missense_variant	MAB_3531	Probable ATP-dependent DEAD-box RNA helicase
CU458896.1|C|3603588|T	0	0	0	0	0	0	1	0	0	0	0	0		missense_variant	MAB_3558	Hypothetical protein
CU458896.1|G|3605436|A	0	0	0	0	0	0	1	0	0	0	0	0		synonymous_variant	MAB_3561c	Conserved hypothetical protein
CU458896.1|T|3625107|C	0	0	0	0	0	0	1	0	0	0	0	0		missense_variant	MAB_3578c	Probable acyl-CoA dehydrogenase
CU458896.1|A|3680271|G	0	0	0	0	0	0	1	0	0	0	0	0		synonymous_variant	MAB_3631	Probable propionyl-CoA carboxylase beta chain 5 AccD5
CU458896.1|T|3714822|C	0	0	0	0	0	0	1	0	0	0	0	0		synonymous_variant	MAB_3661	Probable phosphomannomutase PmmB
CU458896.1|G|3736538|A	0	0	0	0	0	0	1	0	0	0	0	0		synonymous_variant	MAB_3683c	Tryptophanyl-tRNA synthetase (TrpS)
CU458896.1|T|3767857|C	0	0	0	0	0	0	1	0	0	0	0	0		missense_variant	MAB_3712c	Conserved hypothetical protein
CU458896.1|G|3789324|A	0	0	0	0	0	0	1	0	0	0	0	0		synonymous_variant	MAB_3735c	Probable ribosomal-protein-alanine acetyltransferase RimI
CU458896.1|G|3847056|A	0	0	0	0	0	0	1	0	0	0	0	0		synonymous_variant	MAB_3790	Hypothetical protein
CU458896.1|T|3882860|C	0	0	0	0	0	0	1	0	0	0	0	0		missense_variant	MAB_3836c	Conserved hypothetical protein
CU458896.1|G|3894626|A	0	0	0	0	0	0	1	0	0	0	0	0		synonymous_variant	MAB_3847	Conserved hypothetical protein
CU458896.1|T|3918276|C	0	0	0	0	0	0	1	0	0	0	0	0		missense_variant	MAB_3869c	DNA-directed RNA polymerase beta chain
CU458896.1|G|3982769|A	0	0	0	0	0	0	1	0	0	0	0	0		synonymous_variant	MAB_3931c	Probable glycosyl transferase
CU458896.1|T|3982995|C	0	0	0	0	0	0	1	0	0	0	0	0		missense_variant	MAB_3931c	Probable glycosyl transferase
CU458896.1|C|3986542|T	0	0	0	0	0	0	1	0	0	0	0	0		synonymous_variant	MAB_3935c	Probable O-succinylbenzoate synthase MenC
CU458896.1|T|4076203|C	0	0	0	0	0	0	1	0	0	0	0	0		synonymous_variant	MAB_4031	Putative Mce family protein
CU458896.1|C|4131177|T	0	0	0	0	0	0	1	0	0	0	0	0		synonymous_variant	MAB_4088c	Possible mycolic acid synthase UmaA1
CU458896.1|G|4156453|A	0	0	0	0	0	0	1	0	0	0	0	0		missense_variant	MAB_4099c	Probable non-ribosomal peptide synthetase
CU458896.1|T|4162963|C	0	0	0	0	0	0	1	0	0	0	0	0		missense_variant	MAB_4103c	Probable methyltransferase
CU458896.1|A|4201049|G	0	0	0	0	0	0	1	0	0	0	0	0		upstream_gene_variant	MAB_4133c	Conserved hypothetical protein
CU458896.1|A|4208604|G	0	0	0	0	0	0	1	0	0	0	0	0		synonymous_variant	MAB_4143c	Putative anti-ECFsigma factor%2C ChrR
CU458896.1|A|4250275|G	0	0	0	0	0	0	1	0	0	0	0	0		synonymous_variant	MAB_4183c	Possible carboxylate-amine ligase
CU458896.1|A|4279560|G	0	0	0	0	0	0	1	0	0	0	0	0		synonymous_variant	MAB_4211c	Hypothetical protein
CU458896.1|A|4338625|G	0	0	0	0	0	0	1	0	0	0	0	0		missense_variant	MAB_4266c	Conserved hypothetical protein
CU458896.1|G|4345341|A	0	0	0	0	0	0	1	0	0	0	0	0		missense_variant	MAB_4273c	Chaperone protein DnaK (Hsp 70)
CU458896.1|G|4381101|A	0	0	0	0	0	0	1	0	0	0	0	0		upstream_gene_variant	MAB_4299c	Conserved hypothetical protein
CU458896.1|G|4406005|A	0	0	0	0	0	0	1	0	0	0	0	0		missense_variant	MAB_4326c	Conserved hypothetical protein
CU458896.1|T|4410751|C	0	0	0	0	0	0	1	0	0	0	0	0		missense_variant	MAB_4331c	Putative glyoxalase/bleomycin resistance protein
CU458896.1|A|4411286|G	0	0	0	0	0	0	1	0	0	0	0	0		missense_variant	MAB_4332	Possible transcriptional regulatory protein TetR
CU458896.1|G|4421415|A	0	0	0	0	0	0	1	0	0	0	0	0		missense_variant	MAB_4341	Conserved hypothetical protein
CU458896.1|A|4455533|G	0	0	0	0	0	0	1	0	0	0	0	0		synonymous_variant	MAB_4371	Putative alcohol dehydrogenase
CU458896.1|T|4488263|C	0	0	0	0	0	0	1	0	0	0	0	0		missense_variant	MAB_4409	Probable hydrogen peroxide-inducible genes activator
CU458896.1|T|4542939|C	0	0	0	0	0	0	1	0	0	0	0	0		missense_variant	MAB_4469c	Sulfatase family protein
CU458896.1|A|4552879|G	0	0	0	0	0	0	1	0	0	0	0	0		missense_variant	MAB_4475	Conserved hypothetical protein
CU458896.1|T|4555658|C	0	0	0	0	0	0	1	0	0	0	0	0		synonymous_variant	MAB_4477c	Conserved hypothetical protein
CU458896.1|C|4567017|T	0	0	0	0	0	0	1	0	0	0	0	0		synonymous_variant	MAB_4487c	Conserved hypothetical protein
CU458896.1|T|4600274|C	0	0	0	0	0	0	1	0	0	0	0	0		missense_variant	MAB_4518c	Putative YrbE family protein
CU458896.1|T|4650053|C	0	0	0	0	0	0	1	0	0	0	0	0		missense_variant	MAB_4564c	Putative Mce family protein
CU458896.1|T|4676004|C	0	0	0	0	0	0	1	0	0	0	0	0		missense_variant	MAB_4590	Xanthosine permease
CU458896.1|T|4748469|C	0	0	0	0	0	0	1	0	0	0	0	0		missense_variant	MAB_4667	Putative amidohydrolase
CU458896.1|T|4756857|C	0	0	0	0	0	0	1	0	0	0	0	0		missense_variant	MAB_4676	Putative carboxyl transferase/pyruvate carboxylase
CU458896.1|A|4794931|G	0	0	0	0	0	0	1	0	0	0	0	0		synonymous_variant	MAB_4691c	Probable non-ribosomal peptide synthetase PstA
CU458896.1|A|4827242|G	0	0	0	0	0	0	1	0	0	0	0	0		synonymous_variant	MAB_4714c	Probable fatty-acid-coa ligase FadD
CU458896.1|A|4827501|G	0	0	0	0	0	0	1	0	0	0	0	0		missense_variant	MAB_4714c	Probable fatty-acid-coa ligase FadD
CU458896.1|G|4837981|A	0	0	0	0	0	0	1	0	0	0	0	0		synonymous_variant	MAB_4725	Probable peptidase
CU458896.1|C|4867259|T	0	0	0	0	0	0	1	0	0	0	0	0		synonymous_variant	MAB_4755c	Conserved hypothetical protein (beta-lactamase?)
CU458896.1|T|4876554|C	0	0	0	0	0	0	1	0	0	0	0	0		start_lost	MAB_4764c	Conserved hypothetical protein
CU458896.1|T|4878689|C	0	0	0	0	0	0	1	0	0	0	0	0		missense_variant	MAB_4767	Conserved hypothetical protein
CU458896.1|A|4881564|G	0	0	0	0	0	0	1	0	0	0	0	0		missense_variant	MAB_4768c	Putative membrane protein%2C MmpL
CU458896.1|C|4889647|T	0	0	0	0	0	0	1	0	0	0	0	0		upstream_gene_variant	MAB_4774c	Hypothetical protein
CU458896.1|T|4900283|C	0	0	0	0	0	0	1	0	0	0	0	0		missense_variant	MAB_4792	Putative transcriptional regulator
CU458896.1|T|4923267|C	0	0	0	0	0	0	1	0	0	0	0	0		missense_variant	MAB_4814	Conserved hypothetical protein
CU458896.1|A|4932527|G	0	0	0	0	0	0	1	0	0	0	0	0		upstream_gene_variant	MAB_4816c	Conserved hypothetical protein
CU458896.1|A|4943690|G	0	0	0	0	0	0	1	0	0	0	0	0		synonymous_variant	MAB_4829c	Conserved hypothetical protein
CU458896.1|T|4951141|C	0	0	0	0	0	0	1	0	0	0	0	0		upstream_gene_variant	MAB_4836c	Hypothetical glycosyl transferase
CU458896.1|T|4961254|C	0	0	0	0	0	0	1	0	0	0	0	0		synonymous_variant	MAB_4850c	Phosphate ABC transporter%2C permease protein PstA-1
CU458896.1|G|4974617|A	0	0	0	0	0	0	1	0	0	0	0	0		synonymous_variant	MAB_4866c	Hypothetical protein
CU458896.1|G|4975584|A	0	0	0	0	0	0	1	0	0	0	0	0		synonymous_variant	MAB_4867c	Probable dCTP deaminase/DeoxyUTP pyrophosphatase
CU458896.1|T|4997664|C	0	0	0	0	0	0	1	0	0	0	0	0		synonymous_variant	MAB_4891c	Conserved hypothetical protein
CU458896.1|G|4999713|A	0	0	0	0	0	0	1	0	0	0	0	0		missense_variant	MAB_4892c	Conserved hypothetical protein
CU458896.1|T|5019679|C	0	0	0	0	0	0	1	0	0	0	0	0		missense_variant	MAB_4911c	Probable acyl-CoA dehydrogenase FadE
CU458896.1|A|5032851|G	0	0	0	0	0	0	1	0	0	0	0	0		synonymous_variant	MAB_4923c	Leucyl-tRNA synthetase
CU458896.1|T|5035947|C	0	0	0	0	0	0	1	0	0	0	0	0		synonymous_variant	MAB_4926	Conserved hypothetical protein
CU458896.1|T|5047614|C	0	0	0	0	0	0	1	0	0	0	0	0		missense_variant	MAB_4936	Conserved hypothetical protein
CU458896.1|A|5051654|G	0	0	0	0	0	0	1	0	0	0	0	0		missense_variant	MAB_4938	Possible alternative RNA polymerase sigma factor SigM
CU458896.1|A|5010832|G	0	0	0	0	0	0	1	0	0	0	0	0		missense_variant	MAB_4901c	Penicillin-binding protein
CU458896.1|A|14053|G	0	0	0	0	0	0	0	1	0	0	0	0	Genotype 8	upstream_gene_variant	rpmF [MAB_0010c]	Hypothetical protein
CU458896.1|C|16325|T	0	0	0	0	0	0	0	1	0	0	0	0		upstream_gene_variant	rpmF [MAB_0010c]	Hypothetical protein
CU458896.1|T|37858|C	0	0	0	0	0	0	0	1	0	0	0	0		synonymous_variant	rpsN.2 [MAB_0038c]	Possible forkhead-associated protein
CU458896.1|T|39771|C	0	0	0	0	0	0	0	1	0	0	0	0		upstream_gene_variant	rplF [MAB_0036c]	Probable cell division protein RodA
CU458896.1|A|51241|G	0	0	0	0	0	0	0	1	0	0	0	0		missense_variant	rpsL [MAB_0056c]	ATP-dependent helicase HrpA
CU458896.1|T|65998|C	0	0	0	0	0	0	0	1	0	0	0	0		missense_variant	MAB_0069	Major facilitator family transporter
CU458896.1|A|70311|G	0	0	0	0	0	0	0	1	0	0	0	0		missense_variant	MAB_0074c	Putative (cyclohexanone) monooxygenase
CU458896.1|A|74721|G	0	0	0	0	0	0	0	1	0	0	0	0		missense_variant	MAB_0077	Putative transcriptional regulator%2C IclR family
CU458896.1|C|93760|T	0	0	0	0	0	0	0	1	0	0	0	0		missense_variant	MAB_0092	Probable NADH-dependent glutamate synthase (small subunit) GltD
CU458896.1|C|99976|T	0	0	0	0	0	0	0	1	0	0	0	0		missense_variant	MAB_0099	Probable monooxygenase
CU458896.1|T|103430|C	0	0	0	0	0	0	0	1	0	0	0	0		missense_variant	MAB_0102	Putative methyltransferase
CU458896.1|T|114214|C	0	0	0	0	0	0	0	1	0	0	0	0		synonymous_variant	MAB_0113	Conserved hypothetical protein
CU458896.1|G|124259|A	0	0	0	0	0	0	0	1	0	0	0	0		synonymous_variant	MAB_0125c	Conserved hypothetical protein
CU458896.1|T|135195|C	0	0	0	0	0	0	0	1	0	0	0	0		synonymous_variant	MAB_0137	Conserved hypothetical protein
CU458896.1|T|148593|C	0	0	0	0	0	0	0	1	0	0	0	0		missense_variant	MAB_0151c	Conserved hypothetical protein
CU458896.1|A|169006|G	0	0	0	0	0	0	0	1	0	0	0	0		missense_variant	MAB_0173	UbiA prenyltransferase family protein
CU458896.1|A|177303|G	0	0	0	0	0	0	0	1	0	0	0	0		missense_variant	MAB_0179	Probable fatty-acid-CoA ligase FadD
CU458896.1|A|186143|G	0	0	0	0	0	0	0	1	0	0	0	0		missense_variant	MAB_0183c	Putative cation transporter
CU458896.1|T|204127|C	0	0	0	0	0	0	0	1	0	0	0	0		synonymous_variant	MAB_0194	Dihydroxyacetone kinase family protein
CU458896.1|T|211029|C	0	0	0	0	0	0	0	1	0	0	0	0		synonymous_variant	MAB_0200c	Probable phosphoesterase%2C PA-phosphatase related protein
CU458896.1|C|218825|T	0	0	0	0	0	0	0	1	0	0	0	0		missense_variant	MAB_0208	Putative MarR-family transcriptional regulator
CU458896.1|A|254394|G	0	0	0	0	0	0	0	1	0	0	0	0		missense_variant	MAB_0252	Conserved hypothetical protein
CU458896.1|G|365689|A	0	0	0	0	0	0	0	1	0	0	0	0		missense_variant	MAB_0369	Glutamate--cysteine ligase GshA
CU458896.1|A|395758|G	0	0	0	0	0	0	0	1	0	0	0	0		missense_variant	MAB_0399c	Exodeoxyribonuclease V%2C beta subunit (RecB)
CU458896.1|T|597384|C	0	0	0	0	0	0	0	1	0	0	0	0		missense_variant	MAB_0596c	Probable fatty-acid-CoA ligase FadD
CU458896.1|A|610484|G	0	0	0	0	0	0	0	1	0	0	0	0		missense_variant	MAB_0612c	Probable acetyl-CoA acetyltransferase FadA
CU458896.1|G|621249|A	0	0	0	0	0	0	0	1	0	0	0	0		missense_variant	MAB_0622c	Probable dehydrogenase
CU458896.1|C|649643|T	0	0	0	0	0	0	0	1	0	0	0	0		synonymous_variant	MAB_0647	Possible transcriptional regulatory protein TetR
CU458896.1|A|651191|G	0	0	0	0	0	0	0	1	0	0	0	0		missense_variant	MAB_0649c	Putative monooxygenase
CU458896.1|A|655702|G	0	0	0	0	0	0	0	1	0	0	0	0		synonymous_variant	MAB_0652	Hypothetical protein
CU458896.1|C|677005|T	0	0	0	0	0	0	0	1	0	0	0	0		missense_variant	MAB_0674	Putative sensor histidine kinase PhoR
CU458896.1|T|832683|C	0	0	0	0	0	0	0	1	0	0	0	0		missense_variant	MAB_0837c	Possible lipid carrier protein or keto acyl-CoA thiolase
CU458896.1|A|848210|G	0	0	0	0	0	0	0	1	0	0	0	0		missense_variant	MAB_0852	Possible conserved polyketide synthase associated protein PapA2
CU458896.1|G|974648|A	0	0	0	0	0	0	0	1	0	0	0	0		missense_variant	MAB_0967	Hypothetical protein
CU458896.1|G|975595|A	0	0	0	0	0	0	0	1	0	0	0	0		missense_variant	MAB_0968c	Luciferase-like hypothetical protein
CU458896.1|T|998301|C	0	0	0	0	0	0	0	1	0	0	0	0		missense_variant	MAB_0989	Putative HTH-type transcriptional regulator TetR
CU458896.1|G|1045699|A	0	0	0	0	0	0	0	1	0	0	0	0		missense_variant	MAB_1035c	Conserved hypothetical protein
CU458896.1|C|1124448|T	0	0	0	0	0	0	0	1	0	0	0	0		missense_variant	MAB_1110	Conserved hypothetical protein
CU458896.1|A|1149296|G	0	0	0	0	0	0	0	1	0	0	0	0		missense_variant	MAB_1135c	Probable membrane protein%2C MmpS
CU458896.1|G|1286531|A	0	0	0	0	0	0	0	1	0	0	0	0		missense_variant	MAB_1280c	Hypothetical protein
CU458896.1|A|1356209|G	0	0	0	0	0	0	0	1	0	0	0	0		missense_variant	MAB_1358c	Putative ABC transporter%2C permease protein
CU458896.1|A|1365934|G	0	0	0	0	0	0	0	1	0	0	0	0		missense_variant	MAB_1368	Conserved hypothetical protein
CU458896.1|A|1415025|G	0	0	0	0	0	0	0	1	0	0	0	0		missense_variant	MAB_1411	Putative mechanosensitive ion channel
CU458896.1|G|1443104|A	0	0	0	0	0	0	0	1	0	0	0	0		missense_variant	MAB_1437	Probable homoserine kinase (ThrB)
CU458896.1|T|1541915|C	0	0	0	0	0	0	0	1	0	0	0	0		synonymous_variant	MAB_1521	Conserved hypothetical protein (putative two-component system sensor protein?)
CU458896.1|A|1558148|G	0	0	0	0	0	0	0	1	0	0	0	0		missense_variant	MAB_1538	Conserved hypothetical protein
CU458896.1|C|1596542|T	0	0	0	0	0	0	0	1	0	0	0	0		missense_variant	MAB_1565c	Alpha-amylase family protein
CU458896.1|T|1630512|C	0	0	0	0	0	0	0	1	0	0	0	0		synonymous_variant	MAB_1601c	Putative monooxygenase
CU458896.1|A|1700558|G	0	0	0	0	0	0	0	1	0	0	0	0		upstream_gene_variant	MAB_1673	Conserved hypothetical protein
CU458896.1|T|1819446|C	0	0	0	0	0	0	0	1	0	0	0	0		synonymous_variant	MAB_1819c	Hypothetical protein
CU458896.1|A|1842050|G	0	0	0	0	0	0	0	1	0	0	0	0		missense_variant	MAB_1842c	Probable catalase
CU458896.1|A|1923283|G	0	0	0	0	0	0	0	1	0	0	0	0		missense_variant	MAB_1921	Glutamate-ammonia-ligase adenylyltransferase GlnE
CU458896.1|A|2014659|G	0	0	0	0	0	0	0	1	0	0	0	0		missense_variant	MAB_2015c	Conserved hypothetical protein
CU458896.1|T|2067503|C	0	0	0	0	0	0	0	1	0	0	0	0		upstream_gene_variant	MAB_2065c	Probable acyl-CoA dehydrogenase FadE
CU458896.1|A|2220924|G	0	0	0	0	0	0	0	1	0	0	0	0		missense_variant	MAB_2205	Conserved hypothetical protein
CU458896.1|T|2220925|C	0	0	0	0	0	0	0	1	0	0	0	0		synonymous_variant	MAB_2205	Conserved hypothetical protein
CU458896.1|T|2227636|C	0	0	0	0	0	0	0	1	0	0	0	0		missense_variant	MAB_2210c	Putative membrane protein%2C MmpL family
CU458896.1|A|2577545|G	0	0	0	0	0	0	0	1	0	0	0	0		missense_variant	MAB_2530c	Catalase CatB
CU458896.1|A|2588927|G	0	0	0	0	0	0	0	1	0	0	0	0		synonymous_variant	MAB_2540c	Putative Short-chain dehydrogenase/reductase
CU458896.1|T|2710498|C	0	0	0	0	0	0	0	1	0	0	0	0		synonymous_variant	MAB_2669c	Histidinol-phosphate aminotransferase (HisC)
CU458896.1|C|2718127|T	0	0	0	0	0	0	0	1	0	0	0	0		missense_variant	MAB_2676	Conserved hypothetical protein (lipase?)
CU458896.1|T|2828311|C	0	0	0	0	0	0	0	1	0	0	0	0		synonymous_variant	MAB_2780c	Putative transporter
CU458896.1|T|2906103|C	0	0	0	0	0	0	0	1	0	0	0	0		upstream_gene_variant	MAB_2851c	Alanyl-tRNA synthetase
CU458896.1|G|2998090|A	0	0	0	0	0	0	0	1	0	0	0	0		synonymous_variant	MAB_2941	Putative oxidoreductase
CU458896.1|T|3052802|C	0	0	0	0	0	0	0	1	0	0	0	0		synonymous_variant	MAB_2991c	Probable Na+/H+ antiporter NhaA
CU458896.1|T|3207636|C	0	0	0	0	0	0	0	1	0	0	0	0		missense_variant	MAB_3160	Conserved hypothetical protein
CU458896.1|C|3228184|T	0	0	0	0	0	0	0	1	0	0	0	0		missense_variant	MAB_3182c	Conserved hypothetical protein
CU458896.1|C|3274922|T	0	0	0	0	0	0	0	1	0	0	0	0		missense_variant	MAB_3238c	Probable protein-P-II uridylyltransferase (GlnD)
CU458896.1|C|3376959|T	0	0	0	0	0	0	0	1	0	0	0	0		synonymous_variant	MAB_3330	Putative salicylate hydroxylase
CU458896.1|T|3478171|C	0	0	0	0	0	0	0	1	0	0	0	0		missense_variant	MAB_3432c	Probable cytosine permease
CU458896.1|G|3583968|A	0	0	0	0	0	0	0	1	0	0	0	0		synonymous_variant	MAB_3538	Conserved hypothetical protein (diacylglycerol kinase?)
CU458896.1|T|3588294|C	0	0	0	0	0	0	0	1	0	0	0	0		missense_variant	MAB_3543c	RNA polymerase sigma-E factor
CU458896.1|G|3690750|A	0	0	0	0	0	0	0	1	0	0	0	0		missense_variant	MAB_3641	Putative thiosulfate sulfurtransferase
CU458896.1|G|3759037|A	0	0	0	0	0	0	0	1	0	0	0	0		synonymous_variant	MAB_3703c	Error-prone DNA polymerase
CU458896.1|C|3919130|T	0	0	0	0	0	0	0	1	0	0	0	0		synonymous_variant	MAB_3869c	DNA-directed RNA polymerase beta chain
CU458896.1|T|4046399|C	0	0	0	0	0	0	0	1	0	0	0	0		missense_variant	MAB_4001c	Putative 2-nitropropane dioxygenase%2C NPD
CU458896.1|T|4110322|C	0	0	0	0	0	0	0	1	0	0	0	0		missense_variant	MAB_4062c	Hypothetical protein
CU458896.1|A|4143215|G	0	0	0	0	0	0	0	1	0	0	0	0		missense_variant	MAB_4098c	Probable peptide synthetase NRP
CU458896.1|A|4171178|G	0	0	0	0	0	0	0	1	0	0	0	0		upstream_gene_variant	MAB_4106c	Acetyltransferase
CU458896.1|C|4205446|T	0	0	0	0	0	0	0	1	0	0	0	0		synonymous_variant	MAB_4140	Conserved hypothetical protein
CU458896.1|T|4228640|C	0	0	0	0	0	0	0	1	0	0	0	0		missense_variant	MAB_4163c	Probable fatty-acid-CoA ligase FadD
CU458896.1|T|4267765|C	0	0	0	0	0	0	0	1	0	0	0	0		missense_variant	MAB_4202c	Putative regulatory protein
CU458896.1|T|4300683|C	0	0	0	0	0	0	0	1	0	0	0	0		missense_variant	MAB_4230c	F420-dependent glucose-6-phosphate dehydrogenase
CU458896.1|G|4314297|A	0	0	0	0	0	0	0	1	0	0	0	0		missense_variant	MAB_4243c	Conserved hypothetical protein (Rhodanese-like)
CU458896.1|A|4398154|G	0	0	0	0	0	0	0	1	0	0	0	0		missense_variant	MAB_4319	Conserved hypothetical protein
CU458896.1|T|4432810|C	0	0	0	0	0	0	0	1	0	0	0	0		missense_variant	MAB_4349c	Conserved hypothetical protein
CU458896.1|T|4473102|C	0	0	0	0	0	0	0	1	0	0	0	0		synonymous_variant	MAB_4387	Conserved hypothetical protein
CU458896.1|A|4475579|G	0	0	0	0	0	0	0	1	0	0	0	0		synonymous_variant	MAB_4390	Putative ABC transporter%2C periplasmic substrate-binding
CU458896.1|G|4475989|A	0	0	0	0	0	0	0	1	0	0	0	0		missense_variant	MAB_4390	Putative ABC transporter%2C periplasmic substrate-binding
CU458896.1|A|4538241|G	0	0	0	0	0	0	0	1	0	0	0	0		missense_variant	MAB_4462c	Conserved hypothetical protein
CU458896.1|A|4781198|G	0	0	0	0	0	0	0	1	0	0	0	0		synonymous_variant	MAB_4691c	Probable non-ribosomal peptide synthetase PstA
CU458896.1|T|4809351|C	0	0	0	0	0	0	0	1	0	0	0	0		synonymous_variant	MAB_4701	Conserved hypothetical protein
CU458896.1|T|4815107|C	0	0	0	0	0	0	0	1	0	0	0	0		missense_variant	MAB_4704c	Probable membrane protein%2C MmpL
CU458896.1|A|4846076|G	0	0	0	0	0	0	0	1	0	0	0	0		synonymous_variant	MAB_4734	Probable dehydrogenase
CU458896.1|A|4877894|G	0	0	0	0	0	0	0	1	0	0	0	0		synonymous_variant	MAB_4766	Hypothetical oxalate decarboxylase
CU458896.1|T|4880118|C	0	0	0	0	0	0	0	1	0	0	0	0		missense_variant	MAB_4768c	Putative membrane protein%2C MmpL
CU458896.1|T|4898877|C	0	0	0	0	0	0	0	1	0	0	0	0		upstream_gene_variant	MAB_4786c	Hypothetical protein
CU458896.1|A|4932485|G	0	0	0	0	0	0	0	1	0	0	0	0		upstream_gene_variant	MAB_4816c	Conserved hypothetical protein
CU458896.1|T|4948238|C	0	0	0	0	0	0	0	1	0	0	0	0		upstream_gene_variant	MAB_4829c	Conserved hypothetical protein
CU458896.1|G|4950139|A	0	0	0	0	0	0	0	1	0	0	0	0		synonymous_variant	MAB_4837c	Possible phosphotransferase
CU458896.1|A|4978785|G	0	0	0	0	0	0	0	1	0	0	0	0		upstream_gene_variant	MAB_4866c	Hypothetical protein
CU458896.1|A|4985703|G	0	0	0	0	0	0	0	1	0	0	0	0		synonymous_variant	MAB_4877c	Conserved hypothetical protein
CU458896.1|C|4987238|T	0	0	0	0	0	0	0	1	0	0	0	0		missense_variant	MAB_4879c	Putative phosphatase
CU458896.1|G|4993918|A	0	0	0	0	0	0	0	1	0	0	0	0		synonymous_variant	MAB_4886	Conserved hypothetical protein
CU458896.1|T|4994468|C	0	0	0	0	0	0	0	1	0	0	0	0		missense_variant	MAB_4887	Conserved hypothetical protein
CU458896.1|T|4997231|C	0	0	0	0	0	0	0	1	0	0	0	0		missense_variant	MAB_4891c	Conserved hypothetical protein
CU458896.1|T|5010163|C	0	0	0	0	0	0	0	1	0	0	0	0		missense_variant	MAB_4901c	Penicillin-binding protein
CU458896.1|T|5017881|C	0	0	0	0	0	0	0	1	0	0	0	0		missense_variant	MAB_4909	Probable GABA permease GabP
CU458896.1|A|5029308|G	0	0	0	0	0	0	0	1	0	0	0	0		missense_variant	MAB_4921c	Conserved hypothetical protein
CU458896.1|T|5030571|C	0	0	0	0	0	0	0	1	0	0	0	0		synonymous_variant	MAB_4922	Putative short-chain dehydrogenase/reductase
CU458896.1|A|5045495|G	0	0	0	0	0	0	0	1	0	0	0	0		missense_variant	MAB_4936	Conserved hypothetical protein
CU458896.1|T|229197|C	0	0	0	0	0	0	0	1	0	0	0	0		missense_variant	MAB_0217c	Probable cysteine desulfurase
CU458896.1|A|762237|G	0	0	0	0	0	0	0	1	0	0	0	0		missense_variant	MAB_0762	Conserved hypothetical protein
CU458896.1|A|1137388|G	0	0	0	0	0	0	0	1	0	0	0	0		missense_variant	MAB_1126c	Putative sigma factor
CU458896.1|T|1282406|C	0	0	0	0	0	0	0	1	0	0	0	0		missense_variant	MAB_1277	Conserved hypothetical protein (transferase?)
CU458896.1|T|1300989|G	0	0	0	0	0	0	0	1	0	0	0	0		missense_variant	MAB_1298c	Conserved hypothetical protein
CU458896.1|T|1464837|C	0	0	0	0	0	0	0	1	0	0	0	0		upstream_gene_variant	MAB_1456c	Conserved hypothetical protein (cobalamin adenosyltransferase?)
CU458896.1|T|1697988|C	0	0	0	0	0	0	0	1	0	0	0	0		missense_variant	MAB_1670	Conserved hypothetical protein
CU458896.1|C|2852617|T	0	0	0	0	0	0	0	1	0	0	0	0		synonymous_variant	MAB_2804c	Putative ABC-type transporter%2C periplasmic component
CU458896.1|A|3212551|G	0	0	0	0	0	0	0	1	0	0	0	0		missense_variant	MAB_3165c	Conserved hypothetical protein
CU458896.1|T|3778502|C	0	0	0	0	0	0	0	1	0	0	0	0		missense_variant	MAB_3721c	Probable inosine-5'-monophosphate dehydrogenase GuaB2
CU458896.1|T|3799570|C	0	0	0	0	0	0	0	1	0	0	0	0		missense_variant	MAB_3744	Conserved hypothetical protein
CU458896.1|A|4693783|G	0	0	0	0	0	0	0	1	0	0	0	0		synonymous_variant	MAB_4608	3-oxoacyl-[acyl-carrier-protein] synthase 1 KasA
CU458896.1|A|4749976|G	0	0	0	0	0	0	0	1	0	0	0	0		missense_variant	MAB_4668c	AMP-dependent synthetase and ligase
CU458896.1|G|4768974|A	0	0	0	0	0	0	0	1	0	0	0	0		synonymous_variant	MAB_4690c	Probable non-ribosomal peptide synthetase PstA
CU458896.1|T|4979961|C	0	0	0	0	0	0	0	1	0	0	0	0		missense_variant	MAB_4873c	Conserved hypothetical protein
CU458896.1|T|4987023|C	0	0	0	0	0	0	0	1	0	0	0	0		synonymous_variant	MAB_4878c	3-hydroxyisobutyrate dehydrogenase/ 6-phosphogluconate dehydrogenase
CU458896.1|A|3977614|G	0	0	0	0	0	0	0	1	0	0	0	0		missense_variant	MAB_3926	Conserved hypothetical protein
CU458896.1|A|36918|G	0	0	0	0	0	0	0	0	1	0	0	1	Node5	missense_variant	rpsH [MAB_0037c]	Possible serine/threonine phosphatase Ppp
CU458896.1|T|189174|C	0	0	0	0	0	0	0	0	1	0	0	1		missense_variant	MAB_0185c	Probable arabinosyltransferase B
CU458896.1|C|677717|T	0	0	0	0	0	0	0	0	1	0	0	1		missense_variant	MAB_0674	Putative sensor histidine kinase PhoR
CU458896.1|A|930490|G	0	0	0	0	0	0	0	0	1	0	0	1		synonymous_variant	MAB_0937c	Putative membrane protein%2C MmpL family
CU458896.1|C|1654508|T	0	0	0	0	0	0	0	0	1	0	0	1		synonymous_variant	MAB_1625	Conserved hypothetical protein
CU458896.1|C|1737326|T	0	0	0	0	0	0	0	0	1	0	0	1		synonymous_variant	MAB_1708	DNA primase DnaG
CU458896.1|A|2118398|G	0	0	0	0	0	0	0	0	1	0	0	1		missense_variant	MAB_2119c	Putative polyketide synthase MbtD
CU458896.1|G|2670056|A	0	0	0	0	0	0	0	0	1	0	0	1		missense_variant	MAB_2630	Probable integral membrane cytochrome D ubiquinol oxidase (Subunit I) CydA
CU458896.1|G|3905124|A	0	0	0	0	0	0	0	0	1	0	0	1		missense_variant	MAB_3859c	Possible enoyl-CoA hydratase/isomerase
CU458896.1|C|4084633|T	0	0	0	0	0	0	0	0	1	0	0	1		synonymous_variant	MAB_4039c	Probable monooxygenase
CU458896.1|T|1019780|C	0	0	0	0	0	0	0	0	1	0	0	1		upstream_gene_variant	MAB_1008c	Putative MCE family protein
CU458896.1|T|55249|C	0	0	0	0	0	0	0	0	1	0	0	1		missense_variant	rplL [MAB_0057]	Putative short chain dehydrogenase/reductase
CU458896.1|C|121137|T	0	0	0	0	0	0	0	0	1	0	0	1		missense_variant	MAB_0122	Conserved hypothetical protein
CU458896.1|T|269850|C	0	0	0	0	0	0	0	0	1	0	0	1		missense_variant	MAB_0270c	Hypothetical protein
CU458896.1|T|417107|C	0	0	0	0	0	0	0	0	1	0	0	1		missense_variant	MAB_0416c	Putative Crp/Fnr-family transriptional regulator
CU458896.1|A|864478|G	0	0	0	0	0	0	0	0	1	0	0	1		missense_variant	MAB_0865	Probable molybdopterin biosynthesis protein Mog
CU458896.1|A|1154457|G	0	0	0	0	0	0	0	0	1	0	0	1		missense_variant	MAB_1139	Probable 4-diphosphocytidyl-2-C-methyl-D-erythritol kinase
CU458896.1|T|1592926|C	0	0	0	0	0	0	0	0	1	0	0	1		synonymous_variant	MAB_1561	Probable NAD-dependent glutamate dehydrogenase
CU458896.1|T|1705295|C	0	0	0	0	0	0	0	0	1	0	0	1		missense_variant	MAB_1678c	Putative ferric uptake regulator FurB
CU458896.1|G|1973355|A	0	0	0	0	0	0	0	0	1	0	0	1		synonymous_variant	MAB_1975	Conserved hypothetical protein
CU458896.1|T|2076196|C	0	0	0	0	0	0	0	0	1	0	0	1		upstream_gene_variant	MAB_2077	Probable monooxygenase
CU458896.1|A|2463957|G	0	0	0	0	0	0	0	0	1	0	0	1		missense_variant	MAB_2407	Glycine dehydrogenase [decarboxylating]
CU458896.1|C|2476608|T	0	0	0	0	0	0	0	0	1	0	0	1		missense_variant	MAB_2417	Conserved hypothetical protein
CU458896.1|A|2588436|G	0	0	0	0	0	0	0	0	1	0	0	1		missense_variant	MAB_2540c	Putative Short-chain dehydrogenase/reductase
CU458896.1|C|3131374|T	0	0	0	0	0	0	0	0	1	0	0	1		missense_variant	MAB_3085c	Thymidylate synthase ThyX
CU458896.1|G|3284251|T	0	0	0	0	0	0	0	0	1	0	0	1		missense_variant	MAB_3246c	Probable chromosome partition protein Smc
CU458896.1|A|3334418|G	0	0	0	0	0	0	0	0	1	0	0	1		synonymous_variant	MAB_3295	Putative transcriptional regulator%2C IclR family
CU458896.1|T|3516742|C	0	0	0	0	0	0	0	0	1	0	0	1		missense_variant	MAB_3476c	Hypothetical protein
CU458896.1|A|3748671|G	0	0	0	0	0	0	0	0	1	0	0	1		synonymous_variant	MAB_3694	Possible oxidoreductase
CU458896.1|A|3853597|G	0	0	0	0	0	0	0	0	1	0	0	1		missense_variant	MAB_3800c	Probable glutamate dehydrogenase
CU458896.1|G|3970019|A	0	0	0	0	0	0	0	0	1	0	0	1		synonymous_variant	MAB_3917c	Conserved hypothetical protein
CU458896.1|A|4170854|G	0	0	0	0	0	0	0	0	1	0	0	1		missense_variant	MAB_4110c	Probable acetyltransferase AtfA
CU458896.1|T|4271090|C	0	0	0	0	0	0	0	0	1	0	0	1		missense_variant	MAB_4204	Probable copper amine oxidase
CU458896.1|T|4472191|C	0	0	0	0	0	0	0	0	1	0	0	1		upstream_gene_variant	MAB_4382c	Putative membrane protein%2C MmpL
CU458896.1|T|4535482|C	0	0	0	0	0	0	0	0	1	0	0	1		synonymous_variant	MAB_4458c	Putative secreted hydrolase
CU458896.1|T|4644434|C	0	0	0	0	0	0	0	0	1	0	0	1		missense_variant	MAB_4560	Alcohol dehydrogenase B (AdhB)
CU458896.1|A|4847423|G	0	0	0	0	0	0	0	0	1	0	0	1		upstream_gene_variant	MAB_4729c	Putative Na+-dependent transporter
CU458896.1|T|4921489|C	0	0	0	0	0	0	0	0	1	0	0	1		missense_variant	MAB_4813c	Conserved hypothetical protein
CU458896.1|C|4955744|T	0	0	0	0	0	0	0	0	1	0	0	1		missense_variant	MAB_4844c	Putative regulatory protein%2C ArsR family
CU458896.1|C|5011815|T	0	0	0	0	0	0	0	0	1	0	0	1		upstream_gene_variant	rpsF	30S ribosomal protein S6
CU458896.1|T|1085216|C	0	0	0	0	0	0	0	0	1	0	0	1		missense_variant	MAB_1072c	Pobable propionyl-CoA carboxylase beta subunit AccD2
CU458896.1|C|1339204|T	0	0	0	0	0	0	0	0	1	0	0	1		synonymous_variant	MAB_1337c	Putative transcriptional regulator%2C AraC family
CU458896.1|T|1823707|C	0	0	0	0	0	0	0	0	1	0	0	1		synonymous_variant	MAB_1821	Conserved hypothetical protein
CU458896.1|T|3911051|C	0	0	0	0	0	0	0	0	1	0	0	1		missense_variant	MAB_3866c	Putative amino acid permease
CU458896.1|G|4025114|A	0	0	0	0	0	0	0	0	1	0	0	1		synonymous_variant	MAB_3978c	Probable glutamate-1-semialdehyde aminotransferase
CU458896.1|A|34648|G	0	0	0	0	0	0	0	0	1	0	0	1		synonymous_variant	rplR [MAB_0035c]	Probable penicillin-binding protein PbpA
CU458896.1|C|316767|T	0	0	0	0	0	0	0	0	1	0	0	1		missense_variant	MAB_0313c	Putative aminoglycoside phosphotransferase
CU458896.1|A|636494|G	0	0	0	0	0	0	0	0	1	0	0	1		missense_variant	MAB_0636c	Putative cation antiporter NADH dehydrogenase subunit
CU458896.1|C|1139851|T	0	0	0	0	0	0	0	0	1	0	0	1		synonymous_variant	MAB_1128c	Methionyl-tRNA synthetase (MetG)
CU458896.1|G|1158713|A	0	0	0	0	0	0	0	0	1	0	0	1		synonymous_variant	MAB_1142c	Probable peptidyl-tRNA hydrolase (PTH)
CU458896.1|G|1276307|A	0	0	0	0	0	0	0	0	1	0	0	1		missense_variant	MAB_1272	Hypothetical protein
CU458896.1|A|1924178|G	0	0	0	0	0	0	0	0	1	0	0	1		missense_variant	MAB_1921	Glutamate-ammonia-ligase adenylyltransferase GlnE
CU458896.1|T|1999066|C	0	0	0	0	0	0	0	0	1	0	0	1		missense_variant	MAB_2001	UDP-N-acetylmuramyl-tripeptide synthetase MurE
CU458896.1|A|2038989|G	0	0	0	0	0	0	0	0	1	0	0	1		synonymous_variant	MAB_2037	Putative membrane protein MmpL
CU458896.1|T|2155567|C	0	0	0	0	0	0	0	0	1	0	0	1		missense_variant	MAB_2143	NADH-quinone oxidoreductase%2C J subunit NuoJ
CU458896.1|G|2236932|A	0	0	0	0	0	0	0	0	1	0	0	1		synonymous_variant	MAB_2212	Probable polyketide synthase
CU458896.1|A|2312473|G	0	0	0	0	0	0	0	0	1	0	0	1		missense_variant	MAB_2265c	Probable L-ectoine synthase
CU458896.1|C|2343947|T	0	0	0	0	0	0	0	0	1	0	0	1		stop_gained	MAB_2295c	Conserved hypothetical protein
CU458896.1|T|2599540|C	0	0	0	0	0	0	0	0	1	0	0	1		missense_variant	MAB_2552c	Putative acetyltransferase
CU458896.1|C|2844500|T	0	0	0	0	0	0	0	0	1	0	0	1		missense_variant	MAB_2794c	Conserved hypothetical protein
CU458896.1|G|2943709|A	0	0	0	0	0	0	0	0	1	0	0	1		synonymous_variant	MAB_2891c	Probable acyl-CoA thioesterase II (TesB2)
CU458896.1|G|3268766|A	0	0	0	0	0	0	0	0	1	0	0	1		missense_variant	MAB_3233	Conserved hypothetical protein
CU458896.1|T|3281088|C	0	0	0	0	0	0	0	0	1	0	0	1		upstream_gene_variant	MAB_3240c	Probable ammonia channel (ammonia transporter)
CU458896.1|G|3856099|A	0	0	0	0	0	0	0	0	1	0	0	1		missense_variant	MAB_3802c	Hypothetical protein
CU458896.1|T|3973286|C	0	0	0	0	0	0	0	0	1	0	0	1		missense_variant	MAB_3920c	Probable monooxygenase
CU458896.1|A|4203073|G	0	0	0	0	0	0	0	0	1	0	0	1		synonymous_variant	MAB_4137c	Conserved hypothetical protein
CU458896.1|T|4428848|C	0	0	0	0	0	0	0	0	1	0	0	1		missense_variant	MAB_4346c	Methylmalonate-semialdehyde dehydrogenasE (MmsA)
CU458896.1|A|4577740|T	0	0	0	0	0	0	0	0	1	0	0	1		synonymous_variant	MAB_4500	Putative transmembrane efflux protein
CU458896.1|T|5005179|C	0	0	0	0	0	0	0	0	1	0	0	1		upstream_gene_variant	MAB_4892c	Conserved hypothetical protein
CU458896.1|G|5009484|A	0	0	0	0	0	0	0	0	1	0	0	1		synonymous_variant	MAB_4901c	Penicillin-binding protein
CU458896.1|T|5043262|C	0	0	0	0	0	0	0	0	1	0	0	1		missense_variant	MAB_4934c	Poly(A) polymerase PcnA
CU458896.1|A|327349|G	0	0	0	0	0	0	0	0	1	0	0	1		missense_variant	MAB_0327	Possible aminoglycoside phosphotransferase
CU458896.1|A|780094|G	0	0	0	0	0	0	0	0	1	0	0	1		missense_variant	MAB_0785	Hypothetical protein
CU458896.1|T|4797218|C	0	0	0	0	0	0	0	0	1	0	0	1		synonymous_variant	MAB_4691c	Probable non-ribosomal peptide synthetase PstA
CU458896.1|T|4834068|C	0	0	0	0	0	0	0	0	1	0	0	1		missense_variant	MAB_4720c	Hypothetical protein
CU458896.1|C|12445|T	0	0	0	0	0	0	0	0	1	0	0	0	Genotype 9	synonymous_variant	rpmE.1 [MAB_0012c]	Hypothetical protein
CU458896.1|A|124535|G	0	0	0	0	0	0	0	0	1	0	0	0		upstream_gene_variant	MAB_0125c	Conserved hypothetical protein
CU458896.1|C|136462|T	0	0	0	0	0	0	0	0	1	0	0	0		synonymous_variant	MAB_0139c	Probable hydrolase%2C alpha/beta fold family
CU458896.1|A|148242|G	0	0	0	0	0	0	0	0	1	0	0	0		missense_variant	MAB_0151c	Conserved hypothetical protein
CU458896.1|C|417255|T	0	0	0	0	0	0	0	0	1	0	0	0		upstream_gene_variant	MAB_0410c	Probable anion transporter ATPase
CU458896.1|A|554569|G	0	0	0	0	0	0	0	0	1	0	0	0		synonymous_variant	MAB_0552c	Probable conserved lipoprotein LpqF
CU458896.1|T|589606|C	0	0	0	0	0	0	0	0	1	0	0	0		missense_variant	MAB_0588c	Porphyromonas-type peptidyl-arginine deiminase
CU458896.1|A|971321|G	0	0	0	0	0	0	0	0	1	0	0	0		missense_variant	MAB_0962	Probable cation-transporting ATPase E
CU458896.1|T|1136768|C	0	0	0	0	0	0	0	0	1	0	0	0		missense_variant	MAB_1125c	Hypothetical acetyltransferase%2C GNAT family
CU458896.1|T|1177250|C	0	0	0	0	0	0	0	0	1	0	0	0		synonymous_variant	MAB_1160	Conserved hypothetical protein (Tat-translocated enzyme Dyp-type peroxidase precursor?)
CU458896.1|C|1296888|T	0	0	0	0	0	0	0	0	1	0	0	0		synonymous_variant	MAB_1292c	Probable O-methyltransferase OMT
CU458896.1|A|1390797|G	0	0	0	0	0	0	0	0	1	0	0	0		missense_variant	MAB_1393c	Probable 2-oxoglutarate dehydrogenase SucA
CU458896.1|T|1402209|C	0	0	0	0	0	0	0	0	1	0	0	0		synonymous_variant	MAB_1401c	Conserved hypothetical protein
CU458896.1|A|1893171|G	0	0	0	0	0	0	0	0	1	0	0	0		synonymous_variant	MAB_1895c	Conserved hypothetical protein
CU458896.1|T|1993555|C	0	0	0	0	0	0	0	0	1	0	0	0		synonymous_variant	MAB_1996	Conserved hypothetical transmembrane protein
CU458896.1|A|2166948|G	0	0	0	0	0	0	0	0	1	0	0	0		missense_variant	MAB_2153	Conserved hypothetical protein
CU458896.1|T|2346940|C	0	0	0	0	0	0	0	0	1	0	0	0		synonymous_variant	MAB_2298	Dephospho-CoA kinase
CU458896.1|C|2817065|T	0	0	0	0	0	0	0	0	1	0	0	0		missense_variant	MAB_2767	Conserved hypothetical protein
CU458896.1|C|2889426|T	0	0	0	0	0	0	0	0	1	0	0	0		missense_variant	MAB_2839	Conserved hypothetical protein
CU458896.1|G|2957857|A	0	0	0	0	0	0	0	0	1	0	0	0		missense_variant	MAB_2906c	Conserved hypothetical protein
CU458896.1|G|3201394|A	0	0	0	0	0	0	0	0	1	0	0	0		missense_variant	MAB_3155c	Probable cobyrinic acid A%2CC-diamide synthase (CobB)
CU458896.1|G|3454804|A	0	0	0	0	0	0	0	0	1	0	0	0		synonymous_variant	MAB_3406	Probable geranylgeranyl reductase
CU458896.1|A|3524474|G	0	0	0	0	0	0	0	0	1	0	0	0		synonymous_variant	MAB_3483	Putative oxygenase
CU458896.1|T|3537262|C	0	0	0	0	0	0	0	0	1	0	0	0		missense_variant	MAB_3497	Hypothetical protein
CU458896.1|G|3627806|A	0	0	0	0	0	0	0	0	1	0	0	0		upstream_gene_variant	MAB_3577c	Putative acyl-CoA dehydrogenase
CU458896.1|A|3846852|G	0	0	0	0	0	0	0	0	1	0	0	0		synonymous_variant	MAB_3790	Hypothetical protein
CU458896.1|G|3988165|A	0	0	0	0	0	0	0	0	1	0	0	0		upstream_gene_variant	MAB_3931c	Probable glycosyl transferase
CU458896.1|T|4092663|C	0	0	0	0	0	0	0	0	1	0	0	0		synonymous_variant	MAB_4046c	Putative transcriptional regulator%2C TetR family
CU458896.1|A|4117372|G	0	0	0	0	0	0	0	0	1	0	0	0		synonymous_variant	MAB_4071	Hypothetical protein
CU458896.1|G|4286149|A	0	0	0	0	0	0	0	0	1	0	0	0		missense_variant	MAB_4218c	Possible thiamine biosynthesis oxidoreductase ThiO
CU458896.1|A|4288744|G	0	0	0	0	0	0	0	0	1	0	0	0		upstream_gene_variant	MAB_4214c	Putative ABC transporter%2C membrane protein
CU458896.1|T|4556844|C	0	0	0	0	0	0	0	0	1	0	0	0		synonymous_variant	MAB_4478c	Putative short-chain dehydrogenase/reductase
CU458896.1|A|4841985|G	0	0	0	0	0	0	0	0	1	0	0	0		missense_variant	MAB_4729c	Putative Na+-dependent transporter
CU458896.1|T|4842397|C	0	0	0	0	0	0	0	0	1	0	0	0		missense_variant	MAB_4729c	Putative Na+-dependent transporter
CU458896.1|C|5054914|T	0	0	0	0	0	0	0	0	1	0	0	0		missense_variant	MAB_4942	N-acetylmuramoyl-L-alanine amidase CwlM
CU458896.1|T|168781|C	0	0	0	0	0	0	0	0	1	0	0	0		missense_variant	MAB_0173	UbiA prenyltransferase family protein
CU458896.1|G|4232526|A	0	0	0	0	0	0	0	0	1	0	0	0		synonymous_variant	MAB_4166c	Putative luciferase-like protein
CU458896.1|T|4637907|C	0	0	0	0	0	0	0	0	1	0	0	0		missense_variant	MAB_4553	Probable alternative RNA polymerase sigma factor SigG
CU458896.1|A|117377|G	0	0	0	0	0	0	0	0	0	1	0	0	Genotype 10	missense_variant	MAB_0117c	Conserved hypothetical protein
CU458896.1|A|158547|G	0	0	0	0	0	0	0	0	0	1	0	0		upstream_gene_variant	MAB_0158c	ABC transporter%2C ATP-binding protein
CU458896.1|A|317220|C	0	0	0	0	0	0	0	0	0	1	0	0		missense_variant	MAB_0313c	Putative aminoglycoside phosphotransferase
CU458896.1|G|529847|C	0	0	0	0	0	0	0	0	0	1	0	0		missense_variant	MAB_0528c	Probable epoxide hydrolase EphA
CU458896.1|C|597997|T	0	0	0	0	0	0	0	0	0	1	0	0		missense_variant	MAB_0596c	Probable fatty-acid-CoA ligase FadD
CU458896.1|G|742484|A	0	0	0	0	0	0	0	0	0	1	0	0		missense_variant	MAB_0741c	Conserved hypothetical protein
CU458896.1|C|780839|T	0	0	0	0	0	0	0	0	0	1	0	0		stop_gained	MAB_0786	Hypothetical protein
CU458896.1|A|936662|G	0	0	0	0	0	0	0	0	0	1	0	0		missense_variant	MAB_0939	Probable polyketide synthase
CU458896.1|A|1037905|G	0	0	0	0	0	0	0	0	0	1	0	0		missense_variant	MAB_1027	Conserved hypothetical protein
CU458896.1|A|1040441|G	0	0	0	0	0	0	0	0	0	1	0	0		upstream_gene_variant	MAB_1026c	Conserved hypothetical protein
CU458896.1|C|1400729|T	0	0	0	0	0	0	0	0	0	1	0	0		missense_variant	MAB_1400	Probable transcriptional regulator%2C TetR
CU458896.1|G|1563099|A	0	0	0	0	0	0	0	0	0	1	0	0		missense_variant	MAB_1542c	Probable amino acid permease
CU458896.1|C|1583017|T	0	0	0	0	0	0	0	0	0	1	0	0		synonymous_variant	MAB_1557	Copper resistance D precursor
CU458896.1|T|1774981|C	0	0	0	0	0	0	0	0	0	1	0	0		synonymous_variant	MAB_1760	Conserved hypothetical protein
CU458896.1|A|1785653|G	0	0	0	0	0	0	0	0	0	1	0	0		missense_variant	MAB_1783	Hypothetical protein
CU458896.1|C|2075912|T	0	0	0	0	0	0	0	0	0	1	0	0		missense_variant	MAB_2076	Putative esterase/acetyl hydrolase
CU458896.1|A|2082303|G	0	0	0	0	0	0	0	0	0	1	0	0		missense_variant	MAB_2081	Probable acyl CoA dehydrogenase
CU458896.1|T|2138057|C	0	0	0	0	0	0	0	0	0	1	0	0		missense_variant	MAB_2127c	Conserved hypothetical protein
CU458896.1|T|2370877|C	0	0	0	0	0	0	0	0	0	1	0	0		synonymous_variant	MAB_2316	Probable acid-CoA ligase
CU458896.1|C|2459887|T	0	0	0	0	0	0	0	0	0	1	0	0		missense_variant	MAB_2404	Conserved hypothetical protein
CU458896.1|T|2558175|C	0	0	0	0	0	0	0	0	0	1	0	0		synonymous_variant	MAB_2503c	Putative iron-sulfur binding oxidoreductase
CU458896.1|T|2597715|C	0	0	0	0	0	0	0	0	0	1	0	0		upstream_gene_variant	MAB_2545c	Hypothetical nitrilase/cyanide hydratase and apolipoprotein N-acyltransferase
CU458896.1|T|2824690|C	0	0	0	0	0	0	0	0	0	1	0	0		synonymous_variant	MAB_2777c	Probable triosephosphate isomerase (TpiA)
CU458896.1|A|3092797|G	0	0	0	0	0	0	0	0	0	1	0	0		missense_variant	MAB_3041	Putative biotin sulfoxide reductase BisC
CU458896.1|G|3198354|A	0	0	0	0	0	0	0	0	0	1	0	0		synonymous_variant	MAB_3150	Putative membrane protein%2C MmpL family
CU458896.1|A|3254033|G	0	0	0	0	0	0	0	0	0	1	0	0		missense_variant	MAB_3212c	Conserved hypothetical protein
CU458896.1|T|3363027|C	0	0	0	0	0	0	0	0	0	1	0	0		missense_variant	MAB_3317c	Probable peptide synthetase NRP
CU458896.1|T|3551337|C	0	0	0	0	0	0	0	0	0	1	0	0		upstream_gene_variant	MAB_3505c	Conserved hypothetical protein
CU458896.1|C|3647852|T	0	0	0	0	0	0	0	0	0	1	0	0		synonymous_variant	MAB_3598c	Putative alkane-1-monooxygenase AlkB (fatty acid omega-hydroxylase)
CU458896.1|T|3856259|C	0	0	0	0	0	0	0	0	0	1	0	0		upstream_gene_variant	rpsE	30S ribosomal protein S5
CU458896.1|T|4068263|C	0	0	0	0	0	0	0	0	0	1	0	0		missense_variant	MAB_4023c	Probable oxidoreductase
CU458896.1|T|4103739|C	0	0	0	0	0	0	0	0	0	1	0	0		upstream_gene_variant	MAB_4052c	Putative lipase/esterase
CU458896.1|C|4477112|T	0	0	0	0	0	0	0	0	0	1	0	0		synonymous_variant	MAB_4392	Conserved hypothetical protein
CU458896.1|A|4542984|G	0	0	0	0	0	0	0	0	0	1	0	0		missense_variant	MAB_4469c	Sulfatase family protein
CU458896.1|T|4596180|C	0	0	0	0	0	0	0	0	0	1	0	0		missense_variant	MAB_4514c	Putative Mce family protein
CU458896.1|T|4704373|C	0	0	0	0	0	0	0	0	0	1	0	0		missense_variant	MAB_4618	Probable carboxyvinyl-carboxyphosphonate phosphorylmutase%3B possible methylisocitrate lyase (PrpB)
CU458896.1|T|4715609|C	0	0	0	0	0	0	0	0	0	1	0	0		missense_variant	MAB_4629	Conserved hypothetical protein
CU458896.1|T|4728931|C	0	0	0	0	0	0	0	0	0	1	0	0		missense_variant	MAB_4642c	Conserved hypothetical protein (putative alanine racemase)
CU458896.1|C|4746259|T	0	0	0	0	0	0	0	0	0	1	0	0		missense_variant	MAB_4664	Hypothetical protein
CU458896.1|T|4753306|C	0	0	0	0	0	0	0	0	0	1	0	0		missense_variant	MAB_4673c	Putative aminotransferase/cysteine desulfhydrase
CU458896.1|A|4755767|G	0	0	0	0	0	0	0	0	0	1	0	0		start_lost	MAB_4676	Putative carboxyl transferase/pyruvate carboxylase
CU458896.1|A|4808112|G	0	0	0	0	0	0	0	0	0	1	0	0		upstream_gene_variant	MAB_4695c	Putative glycosyltransferase/rhamnosyltransferase
CU458896.1|A|4812068|G	0	0	0	0	0	0	0	0	0	1	0	0		missense_variant	MAB_4703c	Probable membrane protein%2C MmpL
CU458896.1|T|4815507|C	0	0	0	0	0	0	0	0	0	1	0	0		missense_variant	MAB_4704c	Probable membrane protein%2C MmpL
CU458896.1|A|4993622|G	0	0	0	0	0	0	0	0	0	1	0	0		missense_variant	MAB_4886	Conserved hypothetical protein
CU458896.1|T|4997202|C	0	0	0	0	0	0	0	0	0	1	0	0		missense_variant	MAB_4891c	Conserved hypothetical protein
CU458896.1|T|5021204|C	0	0	0	0	0	0	0	0	0	1	0	0		missense_variant	MAB_4912c	Putative transcriptional regulator%2C TetR family
CU458896.1|T|5039074|C	0	0	0	0	0	0	0	0	0	1	0	0		missense_variant	MAB_4929	Conserved hypothetical protein
CU458896.1|T|94856|C	0	0	0	0	0	0	0	0	0	1	0	0		missense_variant	MAB_0093	Conserved hypothetical protein
CU458896.1|T|171364|C	0	0	0	0	0	0	0	0	0	1	0	0		missense_variant	MAB_0174	Conserved hypothetical protein
CU458896.1|T|194795|C	0	0	0	0	0	0	0	0	0	1	0	0		missense_variant	MAB_0187	Conserved hypothetical protein
CU458896.1|A|486201|G	0	0	0	0	0	0	0	0	0	1	0	0		synonymous_variant	MAB_0489	DNA topoisomerase I (Omega-protein)
CU458896.1|A|834732|G	0	0	0	0	0	0	0	0	0	1	0	0		missense_variant	MAB_0839c	Conserved hypothetical protein
CU458896.1|A|905203|G	0	0	0	0	0	0	0	0	0	1	0	0		missense_variant	MAB_0912	Conserved hypothetical protein
CU458896.1|T|1605049|C	0	0	0	0	0	0	0	0	0	1	0	0		upstream_gene_variant	MAB_1571c	Probable aminopeptidase
CU458896.1|T|1932755|C	0	0	0	0	0	0	0	0	0	1	0	0		missense_variant	MAB_1933c	Probable glutamine synthetase%2C type I (GlnA1)
CU458896.1|G|2077784|A	0	0	0	0	0	0	0	0	0	1	0	0		upstream_gene_variant	MAB_2078	Probable cytochrome P450
CU458896.1|A|2368736|G	0	0	0	0	0	0	0	0	0	1	0	0		missense_variant	MAB_2315	UvrABC system protein A (UvrA protein) excinuclease
CU458896.1|G|2558046|A	0	0	0	0	0	0	0	0	0	1	0	0		synonymous_variant	MAB_2503c	Putative iron-sulfur binding oxidoreductase
CU458896.1|G|2658181|A	0	0	0	0	0	0	0	0	0	1	0	0		synonymous_variant	MAB_2616c	Glyoxalase/bleomycin resistance protein
CU458896.1|C|2668237|T	0	0	0	0	0	0	0	0	0	1	0	0		missense_variant	MAB_2627c	Possible two-component response regulatory protein
CU458896.1|T|3441918|C	0	0	0	0	0	0	0	0	0	1	0	0		synonymous_variant	MAB_3391	Conserved hypothetical protein
CU458896.1|A|3726456|G	0	0	0	0	0	0	0	0	0	1	0	0		missense_variant	MAB_3674	Probable succinate dehydrogenase%2C hydrophobic membrane anchor protein SdhD
CU458896.1|T|4074469|C	0	0	0	0	0	0	0	0	0	1	0	0		missense_variant	MAB_4029	Putative YrbE family protein
CU458896.1|G|4139792|A	0	0	0	0	0	0	0	0	0	1	0	0		missense_variant	MAB_4095c	Isocitrate lyase (AceA)
CU458896.1|A|4699689|G	0	0	0	0	0	0	0	0	0	1	0	0		synonymous_variant	MAB_4615	Major facilitator superfamily
CU458896.1|A|4920228|G	0	0	0	0	0	0	0	0	0	1	0	0		missense_variant	MAB_4812c	Hypothetical protein
CU458896.1|A|577101|G	0	0	0	0	0	0	0	0	0	1	0	0		missense_variant	MAB_0578c	Putative trehalose phosphatase
CU458896.1|T|654723|C	0	0	0	0	0	0	0	0	0	1	0	0		missense_variant	MAB_0651c	Conserved hypothetical protein
CU458896.1|C|917161|T	0	0	0	0	0	0	0	0	0	1	0	0		missense_variant	MAB_0926	Probable glycosyltransferase
CU458896.1|A|1021621|G	0	0	0	0	0	0	0	0	0	1	0	0		missense_variant	MAB_1013	Hypothetical protein
CU458896.1|C|2490499|T	0	0	0	0	0	0	0	0	0	1	0	0		missense_variant	MAB_2433	Molybdenum ABC transporter ModA%2C periplasmic
CU458896.1|T|3321070|C	0	0	0	0	0	0	0	0	0	1	0	0		missense_variant	MAB_3282c	Probable lipase
CU458896.1|T|4214995|C	0	0	0	0	0	0	0	0	0	1	0	0		missense_variant	MAB_4150c	Hypothetical MCE-family protein
CU458896.1|T|1127529|C	0	0	0	0	0	0	0	0	0	1	0	0		missense_variant	MAB_1115	Hypothetical protein
CU458896.1|T|2718374|C	0	0	0	0	0	0	0	0	0	1	0	0		missense_variant	MAB_2676	Conserved hypothetical protein (lipase?)
CU458896.1|T|3422891|C	0	0	0	0	0	0	0	0	0	1	0	0		missense_variant	MAB_3369	Putative integral membrane amino acid transport protein
CU458896.1|C|4966888|T	0	0	0	0	0	0	0	0	0	1	0	0		synonymous_variant	MAB_4856c	Hypothetical protein
CU458896.1|T|17717|C	0	0	0	0	0	0	0	0	0	0	1	0	Genotype 11	missense_variant	rplT [MAB_0018c]	Putative methyltransferase
CU458896.1|T|33877|C	0	0	0	0	0	0	0	0	0	0	1	0		synonymous_variant	rplR [MAB_0035c]	Probable penicillin-binding protein PbpA
CU458896.1|A|53395|G	0	0	0	0	0	0	0	0	0	0	1	0		missense_variant	rpsL [MAB_0056c]	ATP-dependent helicase HrpA
CU458896.1|A|102838|G	0	0	0	0	0	0	0	0	0	0	1	0		missense_variant	MAB_0101	Probable cytochrome P450
CU458896.1|A|108318|G	0	0	0	0	0	0	0	0	0	0	1	0		synonymous_variant	MAB_0106c	Conserved hypothetical protein
CU458896.1|A|119661|G	0	0	0	0	0	0	0	0	0	0	1	0		missense_variant	MAB_0120	Probable peptide methionine sulfoxide reductase
CU458896.1|A|132799|G	0	0	0	0	0	0	0	0	0	0	1	0		synonymous_variant	MAB_0134c	Probable pyruvate dehydrogenase
CU458896.1|C|138125|T	0	0	0	0	0	0	0	0	0	0	1	0		missense_variant	MAB_0140c	Probable monooxygenase
CU458896.1|A|147035|G	0	0	0	0	0	0	0	0	0	0	1	0		missense_variant	MAB_0150c	Conserved hypothetical protein
CU458896.1|C|171964|T	0	0	0	0	0	0	0	0	0	0	1	0		synonymous_variant	MAB_0175	Antigen 85-C precursor
CU458896.1|T|177952|C	0	0	0	0	0	0	0	0	0	0	1	0		missense_variant	MAB_0179	Probable fatty-acid-CoA ligase FadD
CU458896.1|A|187444|G	0	0	0	0	0	0	0	0	0	0	1	0		missense_variant	MAB_0185c	Probable arabinosyltransferase B
CU458896.1|C|284233|T	0	0	0	0	0	0	0	0	0	0	1	0		missense_variant	MAB_0285	Putative oxidoreductase
CU458896.1|G|333622|A	0	0	0	0	0	0	0	0	0	0	1	0		synonymous_variant	MAB_0335	Probable cobalamin synthesis protein
CU458896.1|A|407156|G	0	0	0	0	0	0	0	0	0	0	1	0		missense_variant	MAB_0406c	Cysteine synthase/cystathionine beta-synthase family
CU458896.1|A|488950|G	0	0	0	0	0	0	0	0	0	0	1	0		missense_variant	MAB_0490c	Putative adenylate cyclase
CU458896.1|A|576844|G	0	0	0	0	0	0	0	0	0	0	1	0		stop_lost&splice_region_variant	MAB_0578c	Putative trehalose phosphatase
CU458896.1|A|666599|G	0	0	0	0	0	0	0	0	0	0	1	0		missense_variant	MAB_0663	Probable cyclic synthetase (peptide synthase)
CU458896.1|A|728620|G	0	0	0	0	0	0	0	0	0	0	1	0		missense_variant	MAB_0724c	Putative amidase AmiC
CU458896.1|A|750987|G	0	0	0	0	0	0	0	0	0	0	1	0		missense_variant	MAB_0750	Putative oxidoreductase
CU458896.1|T|759505|C	0	0	0	0	0	0	0	0	0	0	1	0		missense_variant	MAB_0759c	Putative dehydrogenase (3-hydroxybutyryl-CoA dehydrogenase FadB?)
CU458896.1|A|863363|G	0	0	0	0	0	0	0	0	0	0	1	0		synonymous_variant	MAB_0863	Conserved hypothetical protein
CU458896.1|C|898083|T	0	0	0	0	0	0	0	0	0	0	1	0		stop_gained	MAB_0904	Putative 3-hydroxyacyl-CoA dehydrogenase
CU458896.1|C|914045|T	0	0	0	0	0	0	0	0	0	0	1	0		synonymous_variant	MAB_0920	Putative repressor in the phenylacetic acid catabolism
CU458896.1|G|993366|A	0	0	0	0	0	0	0	0	0	0	1	0		missense_variant	MAB_0985	Putative monooxygenase EthA
CU458896.1|A|1007283|G	0	0	0	0	0	0	0	0	0	0	1	0		upstream_gene_variant	MAB_0997c	Conserved hypothetical protein
CU458896.1|C|1029663|T	0	0	0	0	0	0	0	0	0	0	1	0		synonymous_variant	MAB_1020	Probable undecaprenyl-phosphate galactosephosphotransferase
CU458896.1|C|1067392|T	0	0	0	0	0	0	0	0	0	0	1	0		missense_variant	MAB_1057	Succinyl-CoA synthetase%2C alpha chain
CU458896.1|T|1074058|C	0	0	0	0	0	0	0	0	0	0	1	0		synonymous_variant	MAB_1064	Probable bifunctional purine biosynthesis protein PurH
CU458896.1|G|1096136|A	0	0	0	0	0	0	0	0	0	0	1	0		stop_gained	MAB_1081	Hypothetical porin precursor
CU458896.1|G|1171502|A	0	0	0	0	0	0	0	0	0	0	1	0		synonymous_variant	MAB_1157	Probable transcription-repair coupling factor (TrcF)
CU458896.1|T|1227898|C	0	0	0	0	0	0	0	0	0	0	1	0		synonymous_variant	MAB_1215c	Probable oxidoreductase
CU458896.1|A|1284384|G	0	0	0	0	0	0	0	0	0	0	1	0		missense_variant	MAB_1278	Conserved hypothetical protein
CU458896.1|T|1289019|C	0	0	0	0	0	0	0	0	0	0	1	0		missense_variant	MAB_1285c	Conserved hypothetical protein
CU458896.1|T|1344476|C	0	0	0	0	0	0	0	0	0	0	1	0		synonymous_variant	MAB_1342	Probable fatty-acid-CoA ligase FadD
CU458896.1|T|1376226|C	0	0	0	0	0	0	0	0	0	0	1	0		missense_variant	MAB_1379c	Putative transcriptional regulator%2C TetR family
CU458896.1|G|1447945|A	0	0	0	0	0	0	0	0	0	0	1	0		missense_variant	MAB_1442	Probable peptide chain release factor 1 (RF-1)
CU458896.1|A|1563361|G	0	0	0	0	0	0	0	0	0	0	1	0		missense_variant	MAB_1542c	Probable amino acid permease
CU458896.1|T|1576169|C	0	0	0	0	0	0	0	0	0	0	1	0		missense_variant	MAB_1552	Hypothetical regulatory protein%2C TetR family
CU458896.1|T|1580032|C	0	0	0	0	0	0	0	0	0	0	1	0		synonymous_variant	MAB_1555	Conserved hypothetical protein
CU458896.1|G|1632544|A	0	0	0	0	0	0	0	0	0	0	1	0		missense_variant	MAB_1603	Valyl-tRNA synthetase
CU458896.1|A|1659549|G	0	0	0	0	0	0	0	0	0	0	1	0		missense_variant	MAB_1629c	Conserved hypothetical protein
CU458896.1|C|1727710|T	0	0	0	0	0	0	0	0	0	0	1	0		missense_variant	MAB_1700	Putative Mce family protein
CU458896.1|T|1819819|C	0	0	0	0	0	0	0	0	0	0	1	0		missense_variant	MAB_1819c	Hypothetical protein
CU458896.1|T|1820666|C	0	0	0	0	0	0	0	0	0	0	1	0		upstream_gene_variant	MAB_1816c	Phage integrase
CU458896.1|C|1824473|T	0	0	0	0	0	0	0	0	0	0	1	0		upstream_gene_variant	MAB_1819c	Hypothetical protein
CU458896.1|G|1881048|A	0	0	0	0	0	0	0	0	0	0	1	0		upstream_gene_variant	MAB_1877c	3-oxoacyl-[acyl-carrier-protein] synthase 1 KasA
CU458896.1|G|1885884|A	0	0	0	0	0	0	0	0	0	0	1	0		upstream_gene_variant	MAB_1883c	Conserved hypothetical protein (lipoprotein?)
CU458896.1|G|1893572|A	0	0	0	0	0	0	0	0	0	0	1	0		missense_variant	MAB_1895c	Conserved hypothetical protein
CU458896.1|C|2104965|T	0	0	0	0	0	0	0	0	0	0	1	0		synonymous_variant	MAB_2103	Conserved hypothetical protein
CU458896.1|A|2139481|G	0	0	0	0	0	0	0	0	0	0	1	0		upstream_gene_variant	MAB_2125c	Conserved hypothetical protein
CU458896.1|A|2166737|G	0	0	0	0	0	0	0	0	0	0	1	0		synonymous_variant	MAB_2153	Conserved hypothetical protein
CU458896.1|A|2190331|G	0	0	0	0	0	0	0	0	0	0	1	0		missense_variant	MAB_2176	Probable ABC transporter%2C permease protein
CU458896.1|C|2256581|T	0	0	0	0	0	0	0	0	0	0	1	0		synonymous_variant	MAB_2232c	Putative FtsK/SpoIIIE family protein
CU458896.1|T|2331819|C	0	0	0	0	0	0	0	0	0	0	1	0		missense_variant	MAB_2283	Putative oxidoreductase
CU458896.1|C|2376822|T	0	0	0	0	0	0	0	0	0	0	1	0		upstream_gene_variant	MAB_2318c	Conserved hypothetical protein (esterase?)
CU458896.1|A|2429674|G	0	0	0	0	0	0	0	0	0	0	1	0		upstream_gene_variant	tRNA-Pro(GGG)
CU458896.1|T|2518163|C	0	0	0	0	0	0	0	0	0	0	1	0		synonymous_variant	MAB_2463	Putative sulfonate ABC transporter%2C permease
CU458896.1|C|2519704|T	0	0	0	0	0	0	0	0	0	0	1	0		missense_variant	MAB_2466c	Putative transcriptional regulator%2C TetR
CU458896.1|A|2547985|G	0	0	0	0	0	0	0	0	0	0	1	0		stop_lost&splice_region_variant	MAB_2492	Probable sulfite reductase
CU458896.1|A|2553939|G	0	0	0	0	0	0	0	0	0	0	1	0		missense_variant	MAB_2498c	Conserved hypothetical protein
CU458896.1|A|2658386|G	0	0	0	0	0	0	0	0	0	0	1	0		missense_variant	MAB_2617c	Probable cytochrome c oxidase subunit I
CU458896.1|T|2671051|C	0	0	0	0	0	0	0	0	0	0	1	0		missense_variant	MAB_2630	Probable integral membrane cytochrome D ubiquinol oxidase (Subunit I) CydA
CU458896.1|C|2695184|T	0	0	0	0	0	0	0	0	0	0	1	0		upstream_gene_variant	MAB_2651c	Probable oxidoreductase
CU458896.1|T|2734628|C	0	0	0	0	0	0	0	0	0	0	1	0		missense_variant	MAB_2690	Glycogen operon protein GlgX homolog
CU458896.1|G|2736866|A	0	0	0	0	0	0	0	0	0	0	1	0		synonymous_variant	MAB_2692c	Conserved hypothetical protein
CU458896.1|T|2743340|C	0	0	0	0	0	0	0	0	0	0	1	0		missense_variant	MAB_2697c	Hypothetical protein
CU458896.1|T|2744051|C	0	0	0	0	0	0	0	0	0	0	1	0		missense_variant	MAB_2698c	Putative RarD protein
CU458896.1|T|2745633|C	0	0	0	0	0	0	0	0	0	0	1	0		missense_variant	MAB_2700c	Lipoprotein signal peptidase
CU458896.1|T|2861477|C	0	0	0	0	0	0	0	0	0	0	1	0		missense_variant	MAB_2813c	Putative primosomal protein N' (ATP-dependent helicase priA)
CU458896.1|C|2867992|T	0	0	0	0	0	0	0	0	0	0	1	0		missense_variant	MAB_2817c	Putative dihydropyrimidinase
CU458896.1|A|2908520|G	0	0	0	0	0	0	0	0	0	0	1	0		synonymous_variant	MAB_2858c	Conserved hypothetical protein
CU458896.1|G|2940587|A	0	0	0	0	0	0	0	0	0	0	1	0		upstream_gene_variant	MAB_2880c	Probable protein-export membrane protein SecD
CU458896.1|T|3085866|C	0	0	0	0	0	0	0	0	0	0	1	0		missense_variant	MAB_3033	Conserved hypothetical protein
CU458896.1|T|3190182|C	0	0	0	0	0	0	0	0	0	0	1	0		missense_variant	MAB_3148c	Probable polyketide synthase Pks5
CU458896.1|C|3289395|T	0	0	0	0	0	0	0	0	0	0	1	0		missense_variant	MAB_3251c	Sensor protein KdpD
CU458896.1|G|3446978|A	0	0	0	0	0	0	0	0	0	0	1	0		synonymous_variant	MAB_3399	Probable ABC transporter%2C ATP-binding
CU458896.1|A|3479179|G	0	0	0	0	0	0	0	0	0	0	1	0		synonymous_variant	MAB_3433c	Conserved hypothetical protein
CU458896.1|C|3528767|T	0	0	0	0	0	0	0	0	0	0	1	0		synonymous_variant	MAB_3486	Probable acyl-CoA dehydrogenase
CU458896.1|T|3532393|C	0	0	0	0	0	0	0	0	0	0	1	0		missense_variant	MAB_3489c	Putative acyl-CoA synthetase FadD
CU458896.1|G|3534992|A	0	0	0	0	0	0	0	0	0	0	1	0		missense_variant	MAB_3492c	Conserved hypothetical protein
CU458896.1|T|3539937|C	0	0	0	0	0	0	0	0	0	0	1	0		missense_variant	MAB_3498c	Conserved hypothetical protein
CU458896.1|T|3599756|C	0	0	0	0	0	0	0	0	0	0	1	0		synonymous_variant	MAB_3554	Probable ketopantoate reductase ApbA/PanE
CU458896.1|T|3658794|C	0	0	0	0	0	0	0	0	0	0	1	0		missense_variant	MAB_3608	F420-0:gamma-glutamyl ligase
CU458896.1|T|3773754|C	0	0	0	0	0	0	0	0	0	0	1	0		missense_variant	MAB_3718c	GMP synthase [glutamine-hydrolyzing]
CU458896.1|T|3792758|C	0	0	0	0	0	0	0	0	0	0	1	0		missense_variant	MAB_3739c	Alanine racemase
CU458896.1|T|3858895|C	0	0	0	0	0	0	0	0	0	0	1	0		missense_variant	rplX	50S ribosomal protein L24
CU458896.1|G|3896572|A	0	0	0	0	0	0	0	0	0	0	1	0		missense_variant	MAB_3849c	Elongation factor G (EF-G)
CU458896.1|A|3901275|G	0	0	0	0	0	0	0	0	0	0	1	0		missense_variant	MAB_3854	Conserved hypothetical protein
CU458896.1|A|3942351|G	0	0	0	0	0	0	0	0	0	0	1	0		missense_variant	MAB_3889	Putative triacylglycerol lipase precursor
CU458896.1|T|4099025|C	0	0	0	0	0	0	0	0	0	0	1	0		missense_variant	MAB_4052c	Putative lipase/esterase
CU458896.1|G|4198827|A	0	0	0	0	0	0	0	0	0	0	1	0		synonymous_variant	MAB_4134	Putative lipase
CU458896.1|G|4215914|A	0	0	0	0	0	0	0	0	0	0	1	0		missense_variant	MAB_4151c	Hypothetical MCE-family protein
CU458896.1|A|4228038|G	0	0	0	0	0	0	0	0	0	0	1	0		synonymous_variant	MAB_4162c	Putative 2-nitropropane dioxygenase
CU458896.1|C|4304982|T	0	0	0	0	0	0	0	0	0	0	1	0		missense_variant	MAB_4234c	Putative FMNH2-utilizing oxygenase
CU458896.1|A|4325724|G	0	0	0	0	0	0	0	0	0	0	1	0		synonymous_variant	MAB_4254c	Fructose-bisphosphate aldolase
CU458896.1|T|4366198|C	0	0	0	0	0	0	0	0	0	0	1	0		missense_variant	MAB_4292	Putative transcriptional regulator%2C LuxR family
CU458896.1|G|4394823|A	0	0	0	0	0	0	0	0	0	0	1	0		upstream_gene_variant	MAB_4310c	Putative membrane protein%2C MmpL family
CU458896.1|T|4487923|C	0	0	0	0	0	0	0	0	0	0	1	0		missense_variant	MAB_4408c	Putative alkylhydroperoxidase C
CU458896.1|A|4530069|G	0	0	0	0	0	0	0	0	0	0	1	0		missense_variant	MAB_4455c	Probable acyl-CoA synthetase FadD
CU458896.1|T|4532231|C	0	0	0	0	0	0	0	0	0	0	1	0		synonymous_variant	MAB_4456	Putative cytochrome P450
CU458896.1|A|4532900|G	0	0	0	0	0	0	0	0	0	0	1	0		synonymous_variant	MAB_4456	Putative cytochrome P450
CU458896.1|T|4616651|C	0	0	0	0	0	0	0	0	0	0	1	0		missense_variant	MAB_4534c	Conserved hypothetical protein
CU458896.1|T|4622881|C	0	0	0	0	0	0	0	0	0	0	1	0		synonymous_variant	MAB_4539c	Putative acyl-CoA carboxylase alpha subunit AccA
CU458896.1|A|4706688|G	0	0	0	0	0	0	0	0	0	0	1	0		upstream_gene_variant	MAB_4616c	Probable transcriptional regulator protein
CU458896.1|G|4753399|A	0	0	0	0	0	0	0	0	0	0	1	0		missense_variant	MAB_4673c	Putative aminotransferase/cysteine desulfhydrase
CU458896.1|T|4836615|C	0	0	0	0	0	0	0	0	0	0	1	0		missense_variant	MAB_4724	Sodium/calcium exchanger family protein
CU458896.1|G|4846554|A	0	0	0	0	0	0	0	0	0	0	1	0		missense_variant	MAB_4734	Probable dehydrogenase
CU458896.1|A|4897219|G	0	0	0	0	0	0	0	0	0	0	1	0		upstream_gene_variant	MAB_4781c	Putative ABC transporter%2C ATP-binding protein
CU458896.1|A|4919340|G	0	0	0	0	0	0	0	0	0	0	1	0		upstream_gene_variant	MAB_4809c	Hypothetical protein
CU458896.1|A|4920768|G	0	0	0	0	0	0	0	0	0	0	1	0		upstream_gene_variant	MAB_4809c	Hypothetical protein
CU458896.1|T|4920900|C	0	0	0	0	0	0	0	0	0	0	1	0		upstream_gene_variant	MAB_4809c	Hypothetical protein
CU458896.1|T|4929944|C	0	0	0	0	0	0	0	0	0	0	1	0		missense_variant	MAB_4817	Hypothetical protein
CU458896.1|T|4958237|C	0	0	0	0	0	0	0	0	0	0	1	0		missense_variant	MAB_4847c	Putative helicase
CU458896.1|A|4969041|G	0	0	0	0	0	0	0	0	0	0	1	0		missense_variant	MAB_4859	Conserved hypothetical protein
CU458896.1|A|4974531|G	0	0	0	0	0	0	0	0	0	0	1	0		missense_variant	MAB_4866c	Hypothetical protein
CU458896.1|T|5011304|C	0	0	0	0	0	0	0	0	0	0	1	0		start_lost	MAB_4901c	Penicillin-binding protein
CU458896.1|A|5049919|G	0	0	0	0	0	0	0	0	0	0	1	0		missense_variant	MAB_4937	Conserved hypothetical protein
CU458896.1|T|3918903|C	0	0	0	0	0	0	0	0	0	0	1	0		missense_variant	MAB_3869c	DNA-directed RNA polymerase beta chain
CU458896.1|A|4955646|G	0	0	0	0	0	0	0	0	0	0	1	0		synonymous_variant	MAB_4844c	Putative regulatory protein%2C ArsR family
CU458896.1|T|306108|C	0	0	0	0	0	0	0	0	0	0	0	1	Genotype 13	missense_variant	MAB_0303	Putative dioxygenase (1H-3-hydroxy-4-oxoquinaldine 2%2C4-dioxygenase)
CU458896.1|T|726161|C	0	0	0	0	0	0	0	0	0	0	0	1		missense_variant	MAB_0722	Putative oligopeptide ABC transporter%2CATP-binding protein
CU458896.1|T|841913|C	0	0	0	0	0	0	0	0	0	0	0	1		missense_variant	MAB_0847c	Probable aminotransferase
CU458896.1|G|1217700|A	0	0	0	0	0	0	0	0	0	0	0	1		missense_variant	MAB_1203	LmbE-like protein
CU458896.1|G|2406447|A	0	0	0	0	0	0	0	0	0	0	0	1		synonymous_variant	MAB_2349	Conserved hypothetical protein
CU458896.1|T|2636312|C	0	0	0	0	0	0	0	0	0	0	0	1		missense_variant	MAB_2593	Putative transcriptional regulator%2C TetR
CU458896.1|T|2982551|C	0	0	0	0	0	0	0	0	0	0	0	1		synonymous_variant	MAB_2927c	Putative hydrolase
CU458896.1|C|3148464|T	0	0	0	0	0	0	0	0	0	0	0	1		upstream_gene_variant	MAB_3101c	Conserved hypothetical protein
CU458896.1|A|4943420|C	0	0	0	0	0	0	0	0	0	0	0	1		synonymous_variant	MAB_4829c	Conserved hypothetical protein
CU458896.1|A|5028295|G	0	0	0	0	0	0	0	0	0	0	0	1		missense_variant	MAB_4920c	Conserved hypothetical protein
CU458896.1|A|5039390|G	0	0	0	0	0	0	0	0	0	0	0	1		synonymous_variant	MAB_4929	Conserved hypothetical protein
CU458896.1|C|1277477|G	0	0	0	0	0	0	0	0	0	0	0	1		synonymous_variant	MAB_1273	Possible cysteine synthase A CysK2
CU458896.1|G|1277474|C	0	0	0	0	0	0	0	0	0	0	0	1		synonymous_variant	MAB_1273	Possible cysteine synthase A CysK2

## Sheet: Patient14 (Genotype1 assembly)
Supplementary Dataset. Expanded analysis of the SNPs identified between sequential isolates from each patient in which we detected intrapatient microevolution leading to acquisition of diversity.
Position	Genotype 1	Genotype 2	Genotype 3	Genotype 4	Genotype 5	Genotype 6	Genotype 7	Genotype 8	Genotype 9	Genotype 10	Genotype 11	Genotype 12	Node	snpEff_Annotation	Gene	Product	GO term	Ontology term			SNPs	INDELs		Change	Counts	Percentages
Genotype1|T|338165|C	0	1	1	1	1	1	1	1	1	1	1	1	Node 1	missense_variant	peg.356	Integral membrane protein		KEGG_ENZYME:1.3.8.-		Count	1168	5		missense_variant	733	62.49
Genotype1|C|2554943|T	0	1	1	1	1	1	1	1	1	1	1	1		upstream_gene_variant						Percentage	99.57	0.43		synonymous_variant	297	25.32
Genotype1|G|2530568|A	0	1	1	1	1	1	1	1	1	1	1	1		missense_variant	peg.2551	Transcriptional regulator%2C AraC family								upstream_gene_variant	125	10.66
Genotype1|A|1386385|G	0	1	1	1	1	1	1	1	1	1	1	1		missense_variant	peg.1421	hypothetical protein								stop_gained	8	0.68
Genotype1|A|909394|G	0	1	1	1	1	1	1	1	1	1	1	1		missense_variant	peg.951	hypothetical protein		KEGG_ENZYME:2.1.1.197						start_lost	3	0.26
Genotype1|A|1504637|G	0	1	1	1	1	1	1	1	1	1	1	1		missense_variant	peg.1571	hypothetical protein								frameshift_variant	2	0.17
Genotype1|T|4546253|C	0	1	1	1	1	1	1	1	1	1	1	1		missense_variant	peg.4668	Integral membrane protein								downstream_gene_variant	1	0.09
Genotype1|A|2255300|G	0	1	1	1	1	1	1	1	1	1	1	1		synonymous_variant	peg.2280	Putative transmembrane protein								splice_region_variant&synonymous_variant	1	0.09
Genotype1|A|1657794|G	0	1	1	1	1	1	1	1	1	1	1	1		missense_variant	peg.1728	hypothetical protein								stop_lost	1	0.09
Genotype1|G|4182251|A	0	1	1	1	1	1	1	1	1	1	1	1		missense_variant	peg.4313	BioD-like N-terminal domain / Phosphate acetyltransferase (EC 2.3.1.8)	GO:0008959							stop_lost&conservative_inframe_deletion&splice_region_variant	1	0.09
Genotype1|T|4712003|C	0	1	1	1	1	1	1	1	1	1	1	1		missense_variant	peg.4812	Polyketide synthase modules and related proteins @ Long-chain fatty-acid-CoA ligase (EC 6.2.1.3)%2C Mycobacterial subgroup FadD9								stop_lost&splice_region_variant	1	0.09
Genotype1|A|4974805|G	0	1	1	1	1	1	1	1	1	1	1	1		upstream_gene_variant										Total	1173	100
Genotype1|C|4734764|T	0	1	1	1	1	1	1	1	1	1	1	1		missense_variant	peg.4835	Peptidase M20D%2C amidohydrolase								dN/dS	2.47	246.8
Genotype1|T|3946445|C	0	1	1	1	1	1	1	1	1	1	1	1		missense_variant	peg.4099	Cyclohexanone monooxygenase (EC 1.14.13.22)
Genotype1|A|4885203|G	0	1	1	1	1	1	1	1	1	1	1	1		missense_variant	peg.4999	hypothetical protein
Genotype1|T|209989|C	0	1	1	1	1	1	1	1	1	1	1	1		missense_variant	peg.227	Na(+) H(+) antiporter subunit A / Na(+) H(+) antiporter subunit B	GO:0042773	KEGG_ENZYME:2.7.8.35
Genotype1|C|1431876|T	0	1	1	1	1	1	1	1	1	1	1	1		missense_variant	peg.1494	hypothetical protein
Genotype1|T|5217049|C	0	1	1	1	1	1	1	1	1	1	1	1		missense_variant	peg.5344	hypothetical protein
Genotype1|T|1711535|C	0	1	1	1	1	1	1	1	1	1	1	1		missense_variant	peg.1780	Citronellyl-CoA dehydrogenase @ Acyl-CoA dehydrogenase (EC 1.3.8.-)%2C Mycobacterial subgroup FadE13
Genotype1|G|2304632|A	0	1	1	1	1	1	1	1	1	1	1	1		upstream_gene_variant
Genotype1|T|3914933|C	0	1	1	1	1	1	1	1	1	1	1	1		missense_variant	peg.4063	Uncharacterized UPF0721 integral membrane protein
Genotype1|C|761887|T	0	1	1	1	1	1	1	1	1	1	1	1		synonymous_variant	peg.795	hypothetical protein		KEGG_ENZYME:4.2.1.17,KEGG_ENZYME:4.2.1.17
Genotype1|A|4753773|G	0	1	1	1	1	1	1	1	1	1	1	1		synonymous_variant	peg.4855	2-polyprenyl-6-methoxyphenol hydroxylase and related FAD-dependent oxidoreductases
Genotype1|A|5482150|G	0	1	1	1	1	1	1	1	1	1	1	1		missense_variant	peg.5636	hypothetical protein
Genotype1|A|965161|G	0	1	1	1	1	1	1	1	1	1	1	1		missense_variant	peg.1011	Long-chain-fatty-acid--CoA ligase (EC 6.2.1.3) @ Long-chain fatty-acid-CoA ligase (EC 6.2.1.3)%2C Mycobacterial subgroup FadD6	GO:0004467	KEGG_ENZYME:1.15.1.1
Genotype1|C|3447890|T	0	1	1	1	1	1	1	1	1	1	1	1		missense_variant	peg.3594	ATP-dependent DNA helicase SCO5183
Genotype1|T|2892971|C	0	1	1	1	1	1	1	1	1	1	1	1		missense_variant	peg.2991	FIG00821757: hypothetical protein
Genotype1|G|4960252|A	0	1	1	1	1	1	1	1	1	1	1	1		missense_variant	peg.5072	DNA gyrase subunit B (EC 5.99.1.3)	GO:0003918
Genotype1|A|5275776|G	0	1	1	1	1	1	1	1	1	1	1	1		synonymous_variant	peg.5423	hypothetical protein
Genotype1|A|3999601|G	0	1	1	1	1	1	1	1	1	1	1	1		upstream_gene_variant
Genotype1|C|3131121|T	0	1	1	1	1	1	1	1	1	1	1	1		upstream_gene_variant
Genotype1|T|3018953|C	0	1	1	1	1	1	1	1	1	1	1	1		synonymous_variant	peg.3126	Methionine aminopeptidase (EC 3.4.11.18)	GO:0004239
Genotype1|A|3716043|G	0	1	1	1	1	1	1	1	1	1	1	1		missense_variant	peg.3853	Translation initiation factor 1	GO:0006413
Genotype1|G|3841566|A	0	1	1	1	1	1	1	1	1	1	1	1		missense_variant	peg.3983	hypothetical protein
Genotype1|T|2040685|C	0	1	1	1	1	1	1	1	1	1	1	1		missense_variant	peg.2063	23S rRNA (cytidine(1920)-2'-O)-methyltransferase (EC 2.1.1.226) @ 16S rRNA (cytidine(1409)-2'-O)-methyltransferase (EC 2.1.1.227)
Genotype1|T|251390|C	0	1	1	1	1	1	1	1	1	1	1	1		synonymous_variant	peg.266	Two-component system phosphate sensor kinase%2C PhoR		KEGG_ENZYME:1.14.19.3
Genotype1|G|2703285|A	0	1	1	1	1	1	1	1	1	1	1	1		synonymous_variant	peg.2768	hypothetical protein
Genotype1|C|4804246|T	0	1	1	1	1	1	1	1	1	1	1	1		missense_variant	peg.4910	hypothetical protein
Genotype1|T|1628972|C	0	1	1	1	1	1	1	1	1	1	1	1		upstream_gene_variant
Genotype1|G|2005732|C	0	1	1	1	1	1	1	1	1	1	1	1		synonymous_variant	peg.2029	hypothetical protein
Genotype1|CCG|3474230|C [indel]	0	1	1	1	1	1	1	1	1	1	1	1		frameshift_variant	peg.3622	RNA polymerase sigma factor RpoE	GO:0016987
Genotype1|A|381115|C	0	1	1	1	1	1	1	1	1	1	1	1		missense_variant	peg.407	Oxidoreductase%2C GMC family		KEGG_ENZYME:1.8.99.2
Genotype1|T|4784453|C	0	1	1	1	1	1	1	1	1	1	1	1		upstream_gene_variant
Genotype1|GA|3474548|G [indel]	0	1	1	1	1	1	1	1	1	1	1	1		upstream_gene_variant
Genotype1|TC|2969003|T [indel]	0	1	1	1	1	1	1	1	1	1	1	1		upstream_gene_variant
Genotype1|T|2093408|C	0	1	1	1	1	1	1	1	1	1	1	1		synonymous_variant	peg.2113	Malate synthase G (EC 2.3.3.9)	GO:0004474
Genotype1|C|1791436|T	0	1	0	1	1	1	0	1	0	1	1	0	Genotype 2	missense_variant	peg.1848	hypothetical protein
Genotype1|A|3139549|G	0	1	0	1	1	1	0	1	0	1	1	0		synonymous_variant	peg.3256	3-isopropylmalate dehydratase small subunit (EC 4.2.1.33)	GO:0003861
Genotype1|T|4831839|C	0	1	0	1	1	1	0	1	0	1	1	0		missense_variant	peg.4937	hypothetical protein
Genotype1|A|1317050|G	0	1	0	1	1	1	0	1	0	1	1	0		missense_variant	peg.1340	Phosphate starvation-inducible protein PhoH%2C predicted ATPase	GO:0016036
Genotype1|A|3765424|G	0	1	0	1	1	1	0	1	0	1	1	0		missense_variant	peg.3909	Mycofactocin system glycosyltransferase
Genotype1|G|1426877|A	0	1	0	1	1	1	0	1	0	1	1	0		missense_variant	peg.1488	hypothetical protein
Genotype1|T|2559804|A	0	1	0	1	1	1	0	1	0	1	1	0		missense_variant	peg.2585	hypothetical protein
Genotype1|T|4685177|C	0	1	0	1	1	1	0	1	0	1	1	0		upstream_gene_variant
Genotype1|G|110520|A	0	1	0	1	1	1	0	1	0	1	1	0		synonymous_variant	peg.127	Dihydropteroate synthase (EC 2.5.1.15)	GO:0004156	KEGG_ENZYME:2.7.8.6
Genotype1|A|4688786|G	0	1	0	1	1	1	0	1	0	1	1	0		missense_variant	peg.4792	hypothetical protein
Genotype1|A|2356237|G	0	1	0	1	1	1	0	1	0	1	1	0		upstream_gene_variant
Genotype1|A|1772510|G	0	1	0	1	1	1	0	1	0	1	1	0		upstream_gene_variant			GO:0008137
Genotype1|T|4848516|C	0	1	0	1	1	1	0	1	0	1	1	0		missense_variant	peg.4957	Phosphate ABC transporter%2C substrate-binding protein PstS (TC 3.A.1.7.1)
Genotype1|A|1796743|G	0	1	0	1	1	1	0	1	0	1	1	0		missense_variant	peg.1853	Cocaine esterase (EC 3.1.1.-)
Genotype1|T|4544098|C	0	1	0	1	1	1	0	1	0	1	1	0		missense_variant	peg.4665	hypothetical protein
Genotype1|T|5364642|C	0	1	0	1	1	1	0	1	0	1	1	0		synonymous_variant	peg.5514	hypothetical protein
Genotype1|T|5323851|C	0	1	0	1	1	1	0	1	0	1	1	0		missense_variant	peg.5479	Putative transmembrane protein
Genotype1|C|1287319|T	0	1	0	1	1	1	0	1	0	1	1	0		synonymous_variant	peg.1307	Protein containing domains DUF403
Genotype1|C|4965487|T	0	1	0	1	1	1	0	1	0	1	1	0		upstream_gene_variant
Genotype1|T|5458241|C	0	1	0	1	1	1	0	1	0	1	1	0		missense_variant	peg.5610	cAMP-binding proteins - catabolite gene activator and regulatory subunit of cAMP-dependent protein kinases
Genotype1|T|2350365|C	0	1	0	1	1	1	0	1	0	1	1	0		missense_variant	peg.2374	Aerotolerance protein BatA
Genotype1|A|4739819|G	0	1	0	1	1	1	0	1	0	1	1	0		missense_variant	peg.4840	Transcriptional regulator
Genotype1|A|4005943|G	0	1	0	1	1	1	0	1	0	1	1	0		missense_variant	peg.4154	hypothetical protein
Genotype1|C|2981674|A	0	1	0	1	1	1	0	1	0	1	1	0		missense_variant	peg.3093	Flavohemoglobin / Nitric oxide dioxygenase (EC 1.14.12.17)
Genotype1|T|4871806|C	0	1	0	1	1	1	0	1	0	1	1	0		missense_variant	peg.4984	hypothetical protein
Genotype1|T|3003447|C	0	1	0	1	1	1	0	1	0	1	1	0		synonymous_variant	peg.3110	Transmembrane transport protein MmpL4
Genotype1|C|2639150|T	0	1	0	1	1	1	0	1	0	1	1	0		synonymous_variant	peg.2684	hypothetical protein
Genotype1|T|4535854|C	0	1	0	1	1	1	0	1	0	1	1	0		missense_variant	peg.4658	MCE-family protein MceD
Genotype1|G|5062782|A	0	1	0	1	1	1	0	1	0	1	1	0		missense_variant	peg.5175	hypothetical protein
Genotype1|T|3245790|C	0	1	0	1	1	1	0	1	0	1	1	0		missense_variant	peg.3354	Transcriptional regulator%2C GntR family domain / Aspartate aminotransferase (EC 2.6.1.1)	GO:0004069
Genotype1|A|1676666|G	0	0	1	0	0	0	1	0	1	0	0	1	Node 2	upstream_gene_variant
Genotype1|C|524884|T	0	0	1	0	0	0	1	0	1	0	0	1		upstream_gene_variant			GO:0004108
Genotype1|G|620643|A	0	0	1	0	0	0	1	0	1	0	0	1		synonymous_variant	peg.626	Polyphosphate kinase 2 (EC 2.7.4.1)		KEGG_ENZYME:3.1.1.5
Genotype1|C|4086785|T	0	0	1	0	0	0	1	0	1	0	0	1		missense_variant	peg.4221	Polyphosphate kinase 2 (EC 2.7.4.1)
Genotype1|T|4668459|C	0	0	1	0	0	0	1	0	1	0	0	1		missense_variant	peg.4788	Polyketide synthase modules and related proteins
Genotype1|T|4309512|C	0	0	1	0	0	0	1	0	1	0	0	1		synonymous_variant	peg.4436	NAD-specific glutamate dehydrogenase (EC 1.4.1.2)%2C large form
Genotype1|C|970091|T	0	0	1	0	0	0	1	0	1	0	0	1		synonymous_variant	peg.1018	DNA-3-methyladenine glycosylase (EC 3.2.2.20)	GO:0008725	KEGG_ENZYME:1.14.13.22
Genotype1|T|5268003|C	0	0	1	0	0	0	1	0	1	0	0	1		missense_variant	peg.5412	hypothetical protein
Genotype1|T|4228793|C	0	0	1	0	0	0	1	0	1	0	0	1		missense_variant	peg.4361	Chaperone protein DnaJ	GO:0051082
Genotype1|T|4075|C	0	0	1	0	0	0	1	0	1	0	0	1		missense_variant	peg.8	hypothetical protein		KEGG_ENZYME:1.14.13.22
Genotype1|T|4476996|C	0	0	1	0	0	0	1	0	1	0	0	1		synonymous_variant	peg.4602	hypothetical protein
Genotype1|G|4849296|A	0	0	1	0	0	0	1	0	1	0	0	1		missense_variant	peg.4958	Lead%2C cadmium%2C zinc and mercury transporting ATPase (EC 3.6.3.3) (EC 3.6.3.5)%3B Copper-translocating P-type ATPase (EC 3.6.3.4)	GO:0004008
Genotype1|A|4164340|G	0	0	1	0	0	0	1	0	1	0	0	1		missense_variant	peg.4296	dioxygenase%2C TauD/TfdA family
Genotype1|T|891841|C	0	0	1	0	0	0	1	0	1	0	0	1		missense_variant	peg.932	GTP-binding and nucleic acid-binding protein YchF	GO:0005622	KEGG_ENZYME:1.3.8.4
Genotype1|G|2740280|A	0	0	1	0	0	0	1	0	1	0	0	1		missense_variant	peg.2809	hypothetical protein
Genotype1|T|3366399|C	0	0	1	0	0	0	1	0	1	0	0	1		missense_variant	peg.3517	hypothetical protein
Genotype1|A|5395368|G	0	0	1	0	0	0	1	0	1	0	0	1		missense_variant	peg.5550	Ammonium transporter
Genotype1|T|1702916|C	0	0	1	0	0	0	1	0	1	0	0	1		missense_variant	peg.1773	Cytochrome P450
Genotype1|G|3485327|A	0	0	1	0	0	0	1	0	1	0	0	1		missense_variant	peg.3633	hypothetical protein
Genotype1|A|187652|G	0	0	1	0	0	0	1	0	1	0	0	1		missense_variant	peg.207	Acyl-CoA dehydrogenase (EC 1.3.8.-)%2C Mycobacterial subgroup FadE29%3B Acyl-CoA dehydrogenase IgrC		KEGG_ENZYME:6.2.1.3,KEGG_ENZYME:6.2.1.3
Genotype1|A|4685192|G	0	0	1	0	0	0	1	0	1	0	0	1		upstream_gene_variant
Genotype1|T|4724842|C	0	0	1	0	0	0	1	0	1	0	0	1		missense_variant	peg.4823	peptidase S9%2C prolyl oligopeptidase active site domain protein
Genotype1|C|483725|T	0	0	1	0	0	0	1	0	1	0	0	1		synonymous_variant	peg.507	hypothetical protein		KEGG_ENZYME:4.99.1.9
Genotype1|G|5371003|A	0	0	1	0	0	0	1	0	1	0	0	1		synonymous_variant	peg.5522	Acyl-CoA dehydrogenase
Genotype1|A|151229|G	0	0	1	0	0	0	1	0	1	0	0	1		missense_variant	peg.170	Trehalose-6-phosphate phosphatase (EC 3.1.3.12)		KEGG_ENZYME:4.2.1.17
Genotype1|C|3172954|T	0	0	1	0	0	0	1	0	1	0	0	1		missense_variant	peg.3283	hypothetical protein
Genotype1|A|4688991|G	0	0	1	0	0	0	1	0	1	0	0	1		missense_variant	peg.4792	hypothetical protein
Genotype1|T|5237338|C	0	0	1	0	0	0	1	0	1	0	0	1		missense_variant	peg.5374	hypothetical protein
Genotype1|T|500703|C	0	0	1	0	0	0	1	0	1	0	0	1		missense_variant	peg.523	FIG01386146: Possible exported protein%2C Rv1184c		KEGG_ENZYME:4.3.1.7
Genotype1|G|2686885|A	0	0	1	0	0	0	1	0	1	0	0	1		synonymous_variant	peg.2744	hypothetical protein
Genotype1|G|1898484|A	0	0	1	0	0	0	1	0	1	0	0	1		missense_variant	peg.1946	Salicylate synthetase (EC 5.4.4.2)(EC 4.2.99.21) @ Salicylate synthetase (EC 5.4.4.2)(EC 4.2.99.21) of siderophore biosynthesis
Genotype1|CATCTAGGGGT|258614|C [indel]	0	0	1	0	0	0	1	0	1	0	0	1		stop_lost&conservative_inframe_deletion&splice_region_variant	peg.273	Phosphoribosylamine--glycine ligase (EC 6.3.4.13)	GO:0004637	KEGG_ENZYME:3.1.26.12
Genotype1|T|112203|C	0	0	1	0	0	0	0	0	0	0	0	0	Genotype 3	missense_variant	peg.129	2-amino-4-hydroxy-6-hydroxymethyldihydropteridine pyrophosphokinase (EC 2.7.6.3)	GO:0003848	KEGG_ENZYME:6.5.1.1
Genotype1|C|166723|T	0	0	1	0	0	0	0	0	0	0	0	0		synonymous_variant	peg.185	Acyl-CoA dehydrogenase (EC 1.3.8.1)%2C Mycobacterial subgroup FadE33		KEGG_ENZYME:1.1.3.6,KEGG_ENZYME:5.3.3.1
Genotype1|A|174501|G	0	0	1	0	0	0	0	0	0	0	0	0		missense_variant	peg.192	3-ketoacyl-CoA thiolase (EC 2.3.1.16) @ Acetyl-CoA acetyltransferase (EC 2.3.1.9)	GO:0003985	KEGG_ENZYME:3.1.11.6
Genotype1|A|295021|G	0	0	1	0	0	0	0	0	0	0	0	0		missense_variant	peg.309	ABC transporter%2C substrate-binding protein (cluster 5%2C nickel/peptides/opines)		KEGG_ENZYME:2.3.1.20
Genotype1|A|493175|G	0	0	1	0	0	0	0	0	0	0	0	0		missense_variant	peg.516	Putative transmembrane protein		KEGG_ENZYME:1.1.1.49
Genotype1|T|542253|C	0	0	1	0	0	0	0	0	0	0	0	0		missense_variant	peg.549	Cation-transporting ATPase%2C E1-E2 family		KEGG_ENZYME:1.1.1.25
Genotype1|T|920632|C	0	0	1	0	0	0	0	0	0	0	0	0		missense_variant	peg.963	putative membrane protein		KEGG_ENZYME:6.4.1.3
Genotype1|A|1286053|G	0	0	1	0	0	0	0	0	0	0	0	0		missense_variant	peg.1306	Protein containing domains DUF404%2C DUF407
Genotype1|A|1681691|G	0	0	1	0	0	0	0	0	0	0	0	0		missense_variant	peg.1754	Isohexenylglutaconyl-CoA hydratase (EC 4.2.1.57)
Genotype1|C|1779388|T	0	0	1	0	0	0	0	0	0	0	0	0		missense_variant	peg.1837	NADH-ubiquinone oxidoreductase chain G (EC 1.6.5.3)	GO:0008137
Genotype1|A|2059968|G	0	0	1	0	0	0	0	0	0	0	0	0		synonymous_variant	peg.2080	hypothetical protein
Genotype1|T|2082988|C	0	0	1	0	0	0	0	0	0	0	0	0		missense_variant	peg.2104	Small basic protein Sbp
Genotype1|A|2323255|G	0	0	1	0	0	0	0	0	0	0	0	0		missense_variant	peg.2350	Lipoprotein signal peptidase (EC 3.4.23.36)
Genotype1|T|2338632|C	0	0	1	0	0	0	0	0	0	0	0	0		missense_variant	peg.2361	Methylmalonyl-CoA mutase small subunit%2C MutA (EC 5.4.99.2)
Genotype1|C|2357405|T	0	0	1	0	0	0	0	0	0	0	0	0		synonymous_variant	peg.2380	Aconitate hydratase (EC 4.2.1.3) @ 2-methylisocitrate dehydratase (EC 4.2.1.99)	GO:0003994
Genotype1|A|2550180|G	0	0	1	0	0	0	0	0	0	0	0	0		synonymous_variant	peg.2573	hypothetical protein
Genotype1|C|2604588|T	0	0	1	0	0	0	0	0	0	0	0	0		missense_variant	peg.2648	hypothetical protein
Genotype1|A|2670801|G	0	0	1	0	0	0	0	0	0	0	0	0		missense_variant	peg.2724	hypothetical protein
Genotype1|C|3007568|T	0	0	1	0	0	0	0	0	0	0	0	0		missense_variant	peg.3115	Extremely low permeability porin%2C MspA family
Genotype1|T|3194838|C	0	0	1	0	0	0	0	0	0	0	0	0		missense_variant	peg.3305	Two-component system sensor histidine kinase
Genotype1|A|3368912|G	0	0	1	0	0	0	0	0	0	0	0	0		missense_variant	peg.3518	Phosphoglucomutase (EC 5.4.2.2)	GO:0004614
Genotype1|A|3636194|G	0	0	1	0	0	0	0	0	0	0	0	0		upstream_gene_variant
Genotype1|A|3795982|G	0	0	1	0	0	0	0	0	0	0	0	0		missense_variant	peg.3945	D-serine/D-alanine/glycine transporter	GO:0016020
Genotype1|A|3847228|G	0	0	1	0	0	0	0	0	0	0	0	0		missense_variant	peg.3989	Peroxidase (EC 1.11.1.8)
Genotype1|T|3855083|C	0	0	1	0	0	0	0	0	0	0	0	0		missense_variant	peg.3996	hypothetical protein
Genotype1|T|4020281|C	0	0	1	0	0	0	0	0	0	0	0	0		missense_variant	peg.4171	Urea carboxylase-related amino acid permease
Genotype1|A|4087863|G	0	0	1	0	0	0	0	0	0	0	0	0		missense_variant	peg.4222	Aldehyde dehydrogenase (EC 1.2.1.3)	GO:0004029
Genotype1|C|4176943|T	0	0	1	0	0	0	0	0	0	0	0	0		missense_variant	peg.4310	Glutamine ABC transporter%2C substrate-binding protein GlnH
Genotype1|A|4245409|G	0	0	1	0	0	0	0	0	0	0	0	0		missense_variant	peg.4377	hypothetical protein
Genotype1|T|4337097|C	0	0	1	0	0	0	0	0	0	0	0	0		missense_variant	peg.4458	2-hydroxy-6-oxo-6-phenylhexa-2%2C4-dienoate hydrolase (EC 3.7.1.-)
Genotype1|A|4503257|G	0	0	1	0	0	0	0	0	0	0	0	0		missense_variant	peg.4628	Metallopeptidase
Genotype1|A|4630811|G	0	0	1	0	0	0	0	0	0	0	0	0		missense_variant	peg.4759	hypothetical protein
Genotype1|A|4735651|G	0	0	1	0	0	0	0	0	0	0	0	0		missense_variant	peg.4835	Peptidase M20D%2C amidohydrolase
Genotype1|A|4787754|G	0	0	1	0	0	0	0	0	0	0	0	0		missense_variant	peg.4892	hypothetical protein
Genotype1|T|4973087|C	0	0	1	0	0	0	0	0	0	0	0	0		missense_variant	peg.5086	DNA gyrase subunit A (EC 5.99.1.3)	GO:0003918
Genotype1|A|5064248|G	0	0	1	0	0	0	0	0	0	0	0	0		missense_variant	peg.5177	hypothetical protein
Genotype1|T|5083029|C	0	0	1	0	0	0	0	0	0	0	0	0		missense_variant	peg.5201	putative phosphoglycerate mutase
Genotype1|A|5188307|G	0	0	1	0	0	0	0	0	0	0	0	0		missense_variant	peg.5289	hypothetical protein
Genotype1|C|5242704|T	0	0	1	0	0	0	0	0	0	0	0	0		missense_variant	peg.5376	hypothetical protein
Genotype1|A|5323784|G	0	0	1	0	0	0	0	0	0	0	0	0		synonymous_variant	peg.5479	Putative transmembrane protein
Genotype1|G|5324647|A	0	0	1	0	0	0	0	0	0	0	0	0		synonymous_variant	peg.5480	hypothetical protein
Genotype1|A|228668|G	0	0	1	0	0	0	0	0	0	0	0	0		missense_variant	peg.243	hypothetical protein		KEGG_ENZYME:3.5.1.19
Genotype1|T|261572|C	0	0	1	0	0	0	0	0	0	0	0	0		upstream_gene_variant
Genotype1|T|271736|C	0	0	1	0	0	0	0	0	0	0	0	0		synonymous_variant	peg.286	Fumarate/succinate/L-aspartate dehydrogenases		KEGG_ENZYME:1.8.7.1
Genotype1|A|681498|G	0	0	1	0	0	0	0	0	0	0	0	0		missense_variant	peg.692	hypothetical protein		KEGG_ENZYME:1.1.1.195,KEGG_ENZYME:1.1.1.1
Genotype1|A|737400|G	0	0	1	0	0	0	0	0	0	0	0	0		missense_variant	peg.767	hypothetical protein		KEGG_ENZYME:3.5.4.9,KEGG_ENZYME:1.5.1.5
Genotype1|T|772095|C	0	0	1	0	0	0	0	0	0	0	0	0		synonymous_variant	peg.804	Transmembrane transport protein MmpL5		KEGG_ENZYME:1.14.13.22
Genotype1|C|801406|T	0	0	1	0	0	0	0	0	0	0	0	0		missense_variant	peg.831	Ferrous iron transport peroxidase EfeB		KEGG_ENZYME:2.7.13.3
Genotype1|A|1075942|G	0	0	1	0	0	0	0	0	0	0	0	0		missense_variant	peg.1118	ATP synthase alpha chain (EC 3.6.3.14)	GO:0046961
Genotype1|A|1120988|G	0	0	1	0	0	0	0	0	0	0	0	0		upstream_gene_variant
Genotype1|A|1261034|G	0	0	1	0	0	0	0	0	0	0	0	0		missense_variant	peg.1278	Mycobacterial hemophore asspociated with MmpL11/MmpL3 transport system
Genotype1|A|1313559|G	0	0	1	0	0	0	0	0	0	0	0	0		missense_variant	peg.1336	hypothetical protein
Genotype1|G|1328725|A	0	0	1	0	0	0	0	0	0	0	0	0		synonymous_variant	peg.1354	hypothetical protein
Genotype1|G|1892618|A	0	0	1	0	0	0	0	0	0	0	0	0		synonymous_variant	peg.1942	Organosulfonate ABC transporter substrate-binding protein
Genotype1|G|2008315|A	0	0	1	0	0	0	0	0	0	0	0	0		upstream_gene_variant
Genotype1|C|2093404|T	0	0	1	0	0	0	0	0	0	0	0	0		missense_variant	peg.2113	Malate synthase G (EC 2.3.3.9)	GO:0004474
Genotype1|G|2421366|A	0	0	1	0	0	0	0	0	0	0	0	0		missense_variant	peg.2443	Aldehyde dehydrogenase (EC 1.2.1.3)	GO:0004029
Genotype1|T|3904426|C	0	0	1	0	0	0	0	0	0	0	0	0		missense_variant	peg.4053	hypothetical protein
Genotype1|T|4386156|C	0	0	1	0	0	0	0	0	0	0	0	0		synonymous_variant	peg.4511	Succinate dehydrogenase flavoprotein subunit (EC 1.3.5.1)
Genotype1|A|4392425|G	0	0	1	0	0	0	0	0	0	0	0	0		synonymous_variant	peg.4520	Enoyl-CoA hydratase (EC 4.2.1.17)	GO:0004300
Genotype1|G|4463643|A	0	0	1	0	0	0	0	0	0	0	0	0		synonymous_variant	peg.4591	hypothetical protein
Genotype1|T|4567212|C	0	0	1	0	0	0	0	0	0	0	0	0		missense_variant	peg.4689	MCE-family protein MceD
Genotype1|T|4583433|C	0	0	1	0	0	0	0	0	0	0	0	0		missense_variant	peg.4704	hypothetical protein
Genotype1|T|4601898|C	0	0	1	0	0	0	0	0	0	0	0	0		missense_variant	peg.4725	DUF124 domain-containing protein
Genotype1|T|4619221|C	0	0	1	0	0	0	0	0	0	0	0	0		missense_variant	peg.4742	hypothetical protein
Genotype1|G|4779232|A	0	0	1	0	0	0	0	0	0	0	0	0		upstream_gene_variant
Genotype1|A|4779551|G	0	0	1	0	0	0	0	0	0	0	0	0		missense_variant	peg.4882	hypothetical protein
Genotype1|T|4806744|C	0	0	1	0	0	0	0	0	0	0	0	0		missense_variant	peg.4914	hypothetical protein
Genotype1|T|4822910|C	0	0	1	0	0	0	0	0	0	0	0	0		missense_variant	peg.4928	hypothetical protein
Genotype1|A|4861786|G	0	0	1	0	0	0	0	0	0	0	0	0		missense_variant	peg.4972	hypothetical protein
Genotype1|G|4880556|A	0	0	1	0	0	0	0	0	0	0	0	0		missense_variant	peg.4994	FIG018171: hypothetical protein of Cupin superfamily
Genotype1|T|5098119|C	0	0	1	0	0	0	0	0	0	0	0	0		missense_variant	peg.5216	hypothetical protein
Genotype1|T|5163585|C	0	0	1	0	0	0	0	0	0	0	0	0		missense_variant	peg.5268	O-antigen export system permease protein RfbD
Genotype1|T|5193299|C	0	0	1	0	0	0	0	0	0	0	0	0		missense_variant	peg.5301	hypothetical protein
Genotype1|T|5298797|C	0	0	1	0	0	0	0	0	0	0	0	0		missense_variant	peg.5450	hypothetical protein
Genotype1|T|5399816|C	0	0	1	0	0	0	0	0	0	0	0	0		synonymous_variant	peg.5556	hypothetical protein
Genotype1|A|5479523|G	0	0	1	0	0	0	0	0	0	0	0	0		upstream_gene_variant
Genotype1|C|3364071|T	0	0	1	0	0	0	0	0	0	0	0	0		synonymous_variant	peg.3514	hypothetical protein
Genotype1|C|867586|T	0	0	1	0	0	0	0	0	0	0	0	0		synonymous_variant	peg.903	FIG00993983: hypothetical protein		KEGG_ENZYME:4.2.1.80
Genotype1|A|900429|G	0	0	1	0	0	0	0	0	0	0	0	0		missense_variant	peg.941	Bis-ABC ATPase Uup		KEGG_ENZYME:3.3.2.9
Genotype1|A|1005585|G	0	0	1	0	0	0	0	0	0	0	0	0		missense_variant	peg.1057	Oxidoreductase%2C short-chain dehydrogenase/reductase family		KEGG_ENZYME:4.2.1.11
Genotype1|C|1628978|T	0	0	1	0	0	0	0	0	0	0	0	0		upstream_gene_variant
Genotype1|T|2362316|C	0	0	1	0	0	0	0	0	0	0	0	0		missense_variant	peg.2386	Bis-ABC ATPase SCO1840
Genotype1|T|4300140|C	0	0	1	0	0	0	0	0	0	0	0	0		missense_variant	peg.4427	Oxidoreductase%2C short-chain dehydrogenase/reductase family
Genotype1|T|4344202|C	0	0	1	0	0	0	0	0	0	0	0	0		synonymous_variant	peg.4466	Acetaldehyde dehydrogenase%2C acetylating%2C (EC 1.2.1.10) in gene cluster for degradation of phenols%2C cresols%2C catechol
Genotype1|A|4354481|G	0	0	1	0	0	0	0	0	0	0	0	0		missense_variant	peg.4474	Transmembrane transport protein MmpL5
Genotype1|A|4703074|G	0	0	1	0	0	0	0	0	0	0	0	0		upstream_gene_variant
Genotype1|A|4816622|G	0	0	1	0	0	0	0	0	0	0	0	0		missense_variant	peg.4918	hypothetical protein
Genotype1|C|4865478|T	0	0	1	0	0	0	0	0	0	0	0	0		missense_variant	peg.4979	hypothetical protein
Genotype1|G|1783307|A	0	0	1	0	0	0	0	0	0	0	0	0		missense_variant	peg.1842	NADH-ubiquinone oxidoreductase chain L (EC 1.6.5.3)	GO:0008137
Genotype1|G|2379170|A	0	0	1	0	0	0	0	0	0	0	0	0		missense_variant	peg.2404	Heme A synthase%2C cytochrome oxidase biogenesis protein Cox15-CtaA	GO:0016020
Genotype1|C|4857032|T	0	0	1	0	0	0	0	0	0	0	0	0		missense_variant	peg.4968	Arsenical-resistance protein ACR3	GO:0016020
Genotype1|C|2093404|T	0	0	1	0	0	0	0	0	0	0	0	0		missense_variant	peg.2113	Malate synthase G (EC 2.3.3.9)	GO:0004474
Genotype1|A|543946|G	0	0	1	0	0	0	0	0	0	0	0	0		synonymous_variant	peg.551	hypothetical protein		KEGG_ENZYME:6.1.1.12,KEGG_ENZYME:6.1.1.23
Genotype1|C|3334096|T	0	0	0	1	0	0	0	0	0	0	0	0	Genotype 4	stop_gained	peg.3460	Phage minor capsid protein
Genotype1|C|3353947|T	0	0	0	1	0	0	0	0	0	0	0	0		missense_variant	peg.3492	D12 class N6 adenine-specific DNA methyltransferase
Genotype1|A|33163|G	0	0	0	1	0	0	0	0	0	0	0	0		upstream_gene_variant
Genotype1|A|180154|G	0	0	0	1	0	0	0	0	0	0	0	0		missense_variant	peg.199	Oxidoreductase%2C short-chain dehydrogenase/reductase family		KEGG_ENZYME:2.1.1.6
Genotype1|C|585353|T	0	0	0	1	0	0	0	0	0	0	0	0		synonymous_variant	peg.592	MCE-family protein MceC		KEGG_ENZYME:2.2.1.7
Genotype1|A|608694|G	0	0	0	1	0	0	0	0	0	0	0	0		missense_variant	peg.612	hypothetical protein		KEGG_ENZYME:4.2.1.1
Genotype1|C|609410|T	0	0	0	1	0	0	0	0	0	0	0	0		synonymous_variant	peg.613	Cyanate hydratase (EC 4.2.1.104)	GO:0008824	KEGG_ENZYME:1.4.1.1
Genotype1|A|732625|G	0	0	0	1	0	0	0	0	0	0	0	0		missense_variant	peg.764	3'-phosphoadenosine 5'-phosphosulfate sulfurtransferase DndC		KEGG_ENZYME:1.1.1.42,KEGG_ENZYME:1.1.1.42
Genotype1|C|916388|T	0	0	0	1	0	0	0	0	0	0	0	0		missense_variant	peg.957	SAM-dependent methyltransferase		KEGG_ENZYME:1.3.1.34
Genotype1|T|1052307|C	0	0	0	1	0	0	0	0	0	0	0	0		missense_variant	peg.1094	Cytochrome P450
Genotype1|C|1175524|T	0	0	0	1	0	0	0	0	0	0	0	0		missense_variant	peg.1204	Uncharacterized protein YjgR
Genotype1|T|1214978|C	0	0	0	1	0	0	0	0	0	0	0	0		missense_variant	peg.1233	hypothetical protein
Genotype1|T|1256715|C	0	0	0	1	0	0	0	0	0	0	0	0		missense_variant	peg.1274	Dihydrofolate synthase (EC 6.3.2.12) @ Folylpolyglutamate synthase (EC 6.3.2.17)	GO:0004326
Genotype1|G|1265934|A	0	0	0	1	0	0	0	0	0	0	0	0		upstream_gene_variant
Genotype1|C|1472619|T	0	0	0	1	0	0	0	0	0	0	0	0		upstream_gene_variant
Genotype1|C|1641224|T	0	0	0	1	0	0	0	0	0	0	0	0		missense_variant	peg.1711	hypothetical protein
Genotype1|C|1644626|T	0	0	0	1	0	0	0	0	0	0	0	0		missense_variant	peg.1716	hypothetical protein
Genotype1|T|1716242|C	0	0	0	1	0	0	0	0	0	0	0	0		missense_variant	peg.1788	hypothetical protein
Genotype1|G|1741416|A	0	0	0	1	0	0	0	0	0	0	0	0		missense_variant	peg.1814	Oxidoreductase%2C short-chain dehydrogenase/reductase family
Genotype1|A|1749654|G	0	0	0	1	0	0	0	0	0	0	0	0		missense_variant	peg.1819	Peptide synthetase MbtE @ Siderophore biosynthesis non-ribosomal peptide synthetase modules
Genotype1|C|1861685|T	0	0	0	1	0	0	0	0	0	0	0	0		synonymous_variant	peg.1913	Polyketide synthase
Genotype1|T|1902135|C	0	0	0	1	0	0	0	0	0	0	0	0		synonymous_variant	peg.1949	Peptide synthetase MbtE @ Siderophore biosynthesis non-ribosomal peptide synthetase modules
Genotype1|T|1913642|C	0	0	0	1	0	0	0	0	0	0	0	0		missense_variant	peg.1956	hypothetical protein
Genotype1|C|2134422|T	0	0	0	1	0	0	0	0	0	0	0	0		missense_variant	peg.2154	hypothetical protein Rv1639c
Genotype1|T|2179745|C	0	0	0	1	0	0	0	0	0	0	0	0		synonymous_variant	peg.2202	FIG00821990: molecular chaperone
Genotype1|A|2218899|G	0	0	0	1	0	0	0	0	0	0	0	0		missense_variant	peg.2249	Integral membrane protein
Genotype1|G|2277050|A	0	0	0	1	0	0	0	0	0	0	0	0		synonymous_variant	peg.2303	Carbonic anhydrase%2C beta class (EC 4.2.1.1)
Genotype1|T|2307271|C	0	0	0	1	0	0	0	0	0	0	0	0		missense_variant	peg.2338	Adenosylmethionine-8-amino-7-oxononanoate aminotransferase (EC 2.6.1.62)	GO:0004015
Genotype1|G|2451935|A	0	0	0	1	0	0	0	0	0	0	0	0		upstream_gene_variant			GO:0004157
Genotype1|T|2570390|C	0	0	0	1	0	0	0	0	0	0	0	0		synonymous_variant	peg.2600	hypothetical protein
Genotype1|C|2584556|T	0	0	0	1	0	0	0	0	0	0	0	0		missense_variant	peg.2615	hypothetical protein
Genotype1|G|2587396|T	0	0	0	1	0	0	0	0	0	0	0	0		synonymous_variant	peg.2617	Sporulation transcription regulator WhiA
Genotype1|C|2671831|T	0	0	0	1	0	0	0	0	0	0	0	0		upstream_gene_variant
Genotype1|A|2759190|G	0	0	0	1	0	0	0	0	0	0	0	0		missense_variant	peg.2833	hypothetical protein
Genotype1|A|2802901|G	0	0	0	1	0	0	0	0	0	0	0	0		missense_variant	peg.2894	hypothetical protein
Genotype1|T|2813578|C	0	0	0	1	0	0	0	0	0	0	0	0		missense_variant	peg.2906	hypothetical protein
Genotype1|A|3184318|G	0	0	0	1	0	0	0	0	0	0	0	0		missense_variant	peg.3295	Uncharacterized amino acid permease%2C GabP family
Genotype1|A|3209822|G	0	0	0	1	0	0	0	0	0	0	0	0		missense_variant	peg.3319	Fatty acid desaturase occurring in virulence cluster
Genotype1|A|3459602|G	0	0	0	1	0	0	0	0	0	0	0	0		missense_variant	peg.3604	FIG00820929: hypothetical protein
Genotype1|A|3464937|G	0	0	0	1	0	0	0	0	0	0	0	0		missense_variant	peg.3609	ATP-dependent RNA helicase
Genotype1|A|3537915|G	0	0	0	1	0	0	0	0	0	0	0	0		synonymous_variant	peg.3680	Mannose-6-phosphate isomerase (EC 5.3.1.8)	GO:0004476
Genotype1|C|3660548|T	0	0	0	1	0	0	0	0	0	0	0	0		missense_variant	peg.3797	Cholesterol oxidase (EC 1.1.3.6) @ Steroid Delta(5)->Delta(4)-isomerase (EC 5.3.3.1)
Genotype1|C|3669597|T	0	0	0	1	0	0	0	0	0	0	0	0		missense_variant	peg.3806	hypothetical protein
Genotype1|G|3738804|A	0	0	0	1	0	0	0	0	0	0	0	0		downstream_gene_variant
Genotype1|T|3783095|C	0	0	0	1	0	0	0	0	0	0	0	0		missense_variant	peg.3927	Translation elongation factor G	GO:0006412
Genotype1|G|3825043|A	0	0	0	1	0	0	0	0	0	0	0	0		upstream_gene_variant
Genotype1|T|3825764|C	0	0	0	1	0	0	0	0	0	0	0	0		missense_variant	peg.3966	hypothetical protein
Genotype1|A|3841308|G	0	0	0	1	0	0	0	0	0	0	0	0		missense_variant	peg.3983	hypothetical protein
Genotype1|C|3908329|T	0	0	0	1	0	0	0	0	0	0	0	0		missense_variant	peg.4055	Ccs1/ResB-related putative cytochrome C-type biogenesis protein
Genotype1|G|3930163|A	0	0	0	1	0	0	0	0	0	0	0	0		missense_variant	peg.4079	hypothetical protein
Genotype1|A|4096992|G	0	0	0	1	0	0	0	0	0	0	0	0		missense_variant	peg.4232	FIG00820195: MCE associated membrane protein
Genotype1|C|4151827|T	0	0	0	1	0	0	0	0	0	0	0	0		missense_variant	peg.4287	RNA polymerase ECF-type sigma factor
Genotype1|A|4187390|G	0	0	0	1	0	0	0	0	0	0	0	0		synonymous_variant	peg.4318	hypothetical protein
Genotype1|A|4192023|G	0	0	0	1	0	0	0	0	0	0	0	0		missense_variant	peg.4322	Acetyltransferase%2C GNAT family
Genotype1|T|4241391|C	0	0	0	1	0	0	0	0	0	0	0	0		missense_variant	peg.4374	Isoniazid inductible protein IniA%2C dynamin-like protein
Genotype1|T|4329706|C	0	0	0	1	0	0	0	0	0	0	0	0		synonymous_variant	peg.4450	hypothetical protein
Genotype1|G|4335325|A	0	0	0	1	0	0	0	0	0	0	0	0		missense_variant	peg.4456	Transcriptional regulator%2C IclR family	GO:0003677
Genotype1|T|4415030|C	0	0	0	1	0	0	0	0	0	0	0	0		missense_variant	peg.4544	hypothetical protein
Genotype1|T|4456631|C	0	0	0	1	0	0	0	0	0	0	0	0		missense_variant	peg.4583	hypothetical protein
Genotype1|A|4609240|G	0	0	0	1	0	0	0	0	0	0	0	0		missense_variant	peg.4733	Galactokinase (EC 2.7.1.6)	GO:0004335
Genotype1|T|4698109|C	0	0	0	1	0	0	0	0	0	0	0	0		missense_variant	peg.4801	Transmembrane transport protein MmpL4
Genotype1|A|4716356|G	0	0	0	1	0	0	0	0	0	0	0	0		missense_variant	peg.4814	Manganese transport protein MntH	GO:0016020
Genotype1|T|4759609|C	0	0	0	1	0	0	0	0	0	0	0	0		missense_variant	peg.4861	hypothetical protein
Genotype1|T|4764919|C	0	0	0	1	0	0	0	0	0	0	0	0		upstream_gene_variant
Genotype1|A|4935883|G	0	0	0	1	0	0	0	0	0	0	0	0		missense_variant	peg.5044	Peptidoglycan lipid II flippase MurJ / Pseudokinase domain in MviN
Genotype1|T|4994652|C	0	0	0	1	0	0	0	0	0	0	0	0		synonymous_variant	peg.5107	hypothetical protein
Genotype1|A|4997251|G	0	0	0	1	0	0	0	0	0	0	0	0		missense_variant	peg.5111	hypothetical protein
Genotype1|T|5055786|C	0	0	0	1	0	0	0	0	0	0	0	0		synonymous_variant	peg.5168	hypothetical protein
Genotype1|A|5242146|G	0	0	0	1	0	0	0	0	0	0	0	0		missense_variant	peg.5376	hypothetical protein
Genotype1|T|5249524|C	0	0	0	1	0	0	0	0	0	0	0	0		missense_variant	peg.5383	hypothetical protein
Genotype1|G|5262659|A	0	0	0	1	0	0	0	0	0	0	0	0		missense_variant	peg.5402	hypothetical protein
Genotype1|T|5281086|C	0	0	0	1	0	0	0	0	0	0	0	0		missense_variant	peg.5428	hypothetical protein
Genotype1|A|5422245|G	0	0	0	1	0	0	0	0	0	0	0	0		missense_variant	peg.5578	hypothetical protein
Genotype1|G|425847|A	0	0	0	1	0	0	0	0	0	0	0	0		synonymous_variant	peg.444	Transmembrane transport protein MmpL8/MmpL10/MmpL12		KEGG_ENZYME:1.1.1.205
Genotype1|G|770389|A	0	0	0	1	0	0	0	0	0	0	0	0		missense_variant	peg.803	hypothetical protein		KEGG_ENZYME:1.1.1.94
Genotype1|T|2789953|C	0	0	0	1	0	0	0	0	0	0	0	0		synonymous_variant	peg.2882	Guanine deaminase (EC 3.5.4.3)	GO:0008892
Genotype1|T|2816676|C	0	0	0	1	0	0	0	0	0	0	0	0		missense_variant	peg.2909	hypothetical protein
Genotype1|A|3190005|G	0	0	0	1	0	0	0	0	0	0	0	0		missense_variant	peg.3299	6-phosphofructokinase (EC 2.7.1.11)	GO:0003872
Genotype1|G|3866259|A	0	0	0	1	0	0	0	0	0	0	0	0		synonymous_variant	peg.4008	Solanesyl diphosphate synthase (EC 2.5.1.11)
Genotype1|T|3977482|C	0	0	0	1	0	0	0	0	0	0	0	0		missense_variant	peg.4128	hypothetical protein
Genotype1|T|420407|C	0	0	0	1	0	0	0	0	0	0	0	0		upstream_gene_variant			GO:0004300
Genotype1|T|597954|C	0	0	0	1	0	0	0	0	0	0	0	0		synonymous_variant	peg.602	Putative glycosyltransferase		KEGG_ENZYME:5.1.1.7
Genotype1|T|2239984|C	0	0	0	1	0	0	0	0	0	0	0	0		synonymous_variant	peg.2266	ABC transporter%2C permease protein
Genotype1|A|3538581|G	0	0	0	1	0	0	0	0	0	0	0	0		synonymous_variant	peg.3680	Mannose-6-phosphate isomerase (EC 5.3.1.8)	GO:0004476
Genotype1|A|3698573|G	0	0	0	1	0	0	0	0	0	0	0	0		missense_variant	peg.3834	FtsK/SpoIIIE family protein%2C putative EssC/YukB component of Type VII secretion system
Genotype1|A|5312324|G	0	0	0	1	0	0	0	0	0	0	0	0		upstream_gene_variant
Genotype1|G|4180400|A	0	0	0	1	0	0	0	0	0	0	0	0		missense_variant	peg.4312	Acetate kinase (EC 2.7.2.1)	GO:0008776
Genotype1|T|5191346|C	0	0	0	1	0	0	0	0	0	0	0	0		missense_variant	peg.5297	hypothetical protein
Genotype1|A|5100883|G	0	0	0	0	1	1	0	0	0	1	1	0	Node 3	synonymous_variant	peg.5219	Uncharacterized protein Rv3835
Genotype1|A|2271788|G	0	0	0	0	1	1	0	0	0	1	1	0		missense_variant	peg.2297	hypothetical protein
Genotype1|A|1781991|G	0	0	0	0	1	1	0	0	0	1	1	0		missense_variant	peg.1840	NADH-ubiquinone oxidoreductase chain J (EC 1.6.5.3)	GO:0008137
Genotype1|C|4266365|T	0	0	0	0	1	1	0	0	0	1	1	0		synonymous_variant	peg.4394	alpha-galactosidase (EC 3.2.1.22)
Genotype1|T|1100660|C	0	0	0	0	1	1	0	0	0	1	1	0		upstream_gene_variant
Genotype1|T|2771585|C	0	0	0	0	1	1	0	0	0	1	1	0		synonymous_variant	peg.2854	hypothetical protein
Genotype1|A|5029435|G	0	0	0	0	1	1	0	0	0	1	1	0		missense_variant	peg.5144	3-ketosteroid-9-alpha-monooxygenase%2C oxygenase component (EC 1.14.13.142)
Genotype1|T|3334914|C	0	0	0	0	1	0	0	0	0	0	0	0	Genotype 5	synonymous_variant	peg.3461	hypothetical protein
Genotype1|A|5092|G	0	0	0	0	1	0	0	0	0	0	0	0		upstream_gene_variant
Genotype1|A|22603|G	0	0	0	0	1	0	0	0	0	0	0	0		missense_variant	peg.23	Adenylate cyclase (EC 4.6.1.1)	GO:0004016	KEGG_ENZYME:4.1.1.11
Genotype1|G|37171|A	0	0	0	0	1	0	0	0	0	0	0	0		synonymous_variant	peg.49	hypothetical protein		KEGG_ENZYME:1.14.13.141
Genotype1|C|95480|G	0	0	0	0	1	0	0	0	0	0	0	0		synonymous_variant	peg.113	tRNA(Ile)-lysidine synthetase (EC 6.3.4.19)		KEGG_ENZYME:3.1.1.3
Genotype1|A|125223|G	0	0	0	0	1	0	0	0	0	0	0	0		missense_variant	peg.141	Vitamin B12 ABC transporter%2C permease protein BtuC		KEGG_ENZYME:3.5.4.10,KEGG_ENZYME:2.1.2.3
Genotype1|T|336455|C	0	0	0	0	1	0	0	0	0	0	0	0		missense_variant	peg.354	hypothetical protein		KEGG_ENZYME:4.2.1.57
Genotype1|T|342221|C	0	0	0	0	1	0	0	0	0	0	0	0		missense_variant	peg.362	Niacin transporter NiaP		KEGG_ENZYME:1.14.13.22
Genotype1|A|467744|G	0	0	0	0	1	0	0	0	0	0	0	0		missense_variant	peg.491	Enoyl-CoA hydratase (EC 4.2.1.17)	GO:0004300	KEGG_ENZYME:3.1.1.3
Genotype1|A|503774|G	0	0	0	0	1	0	0	0	0	0	0	0		missense_variant	peg.524	Transmembrane transport protein MmpL8/MmpL10/MmpL12		KEGG_ENZYME:1.2.1.3
Genotype1|A|786299|G	0	0	0	0	1	0	0	0	0	0	0	0		missense_variant	peg.815	hypothetical protein		KEGG_ENZYME:5.4.3.8
Genotype1|T|1149462|C	0	0	0	0	1	0	0	0	0	0	0	0		missense_variant	peg.1182	[Acyl-carrier-protein] acetyl transferase of FASI (EC 2.3.1.38) / Enoyl-[acyl-carrier-protein] reductase [NADPH%2C Si-specific] (EC 1.3.1.10) / 3-hydroxypalmitoyl-[acyl-carrier-protein] dehydratase of FASI (EC 4.2.1.61) / [Acyl-carrier-protein] malonyl transferase of FASI (EC 2.3.1.39) / [Acyl-carrier-protein] palmitoyl transferase of FASI (EC 2.3.1.-) / Acyl carrier protein of FASI / 3-oxoacyl-[…	GO:0004317
Genotype1|G|1466935|A	0	0	0	0	1	0	0	0	0	0	0	0		missense_variant	peg.1531	Catalase-like heme-binding protein
Genotype1|C|1505493|T	0	0	0	0	1	0	0	0	0	0	0	0		synonymous_variant	peg.1573	hypothetical protein
Genotype1|A|1657863|G	0	0	0	0	1	0	0	0	0	0	0	0		missense_variant	peg.1728	hypothetical protein
Genotype1|T|1678231|C	0	0	0	0	1	0	0	0	0	0	0	0		missense_variant	peg.1748	hypothetical protein
Genotype1|T|1788240|C	0	0	0	0	1	0	0	0	0	0	0	0		missense_variant	peg.1845	Linoleoyl-CoA desaturase (EC 1.14.19.3)
Genotype1|T|1855873|G	0	0	0	0	1	0	0	0	0	0	0	0		synonymous_variant	peg.1910	Transmembrane transport protein MmpL family
Genotype1|T|2005422|C	0	0	0	0	1	0	0	0	0	0	0	0		missense_variant	peg.2029	hypothetical protein
Genotype1|A|2057351|G	0	0	0	0	1	0	0	0	0	0	0	0		upstream_gene_variant
Genotype1|G|2107142|A	0	0	0	0	1	0	0	0	0	0	0	0		synonymous_variant	peg.2127	Urease gamma subunit (EC 3.5.1.5)	GO:0009039
Genotype1|T|2124920|C	0	0	0	0	1	0	0	0	0	0	0	0		missense_variant	peg.2145	hypothetical protein
Genotype1|G|2318556|A	0	0	0	0	1	0	0	0	0	0	0	0		missense_variant	peg.2346	DNA polymerase III alpha subunit (EC 2.7.7.7)	GO:0003887
Genotype1|A|2364202|G	0	0	0	0	1	0	0	0	0	0	0	0		missense_variant	peg.2387	Enoyl-CoA hydratase (EC 4.2.1.17)	GO:0004300
Genotype1|A|2412818|G	0	0	0	0	1	0	0	0	0	0	0	0		missense_variant	peg.2436	hypothetical protein
Genotype1|G|2571831|A	0	0	0	0	1	0	0	0	0	0	0	0		missense_variant	peg.2601	hypothetical protein
Genotype1|T|2854590|C	0	0	0	0	1	0	0	0	0	0	0	0		start_lost	peg.2943	Uroporphyrinogen III decarboxylase (EC 4.1.1.37)	GO:0004853
Genotype1|T|3178261|C	0	0	0	0	1	0	0	0	0	0	0	0		missense_variant	peg.3289	Saccharopine dehydrogenase and related proteins
Genotype1|C|3286460|T	0	0	0	0	1	0	0	0	0	0	0	0		synonymous_variant	peg.3402	Cytosine/purine/uracil/thiamine/allantoin permease family protein	GO:0016020
Genotype1|T|3407043|C	0	0	0	0	1	0	0	0	0	0	0	0		missense_variant	peg.3557	hypothetical protein
Genotype1|T|3470608|C	0	0	0	0	1	0	0	0	0	0	0	0		missense_variant	peg.3616	Transcription regulator [contains diacylglycerol kinase catalytic domain]	GO:0007205
Genotype1|A|3495819|G	0	0	0	0	1	0	0	0	0	0	0	0		missense_variant	peg.3642	hypothetical protein
Genotype1|A|3643677|G	0	0	0	0	1	0	0	0	0	0	0	0		synonymous_variant	peg.3781	Error-prone repair homolog of DNA polymerase III alpha subunit (EC 2.7.7.7)
Genotype1|A|3697713|G	0	0	0	0	1	0	0	0	0	0	0	0		missense_variant	peg.3834	FtsK/SpoIIIE family protein%2C putative EssC/YukB component of Type VII secretion system
Genotype1|C|3741834|T	0	0	0	0	1	0	0	0	0	0	0	0		missense_variant	peg.3881	hypothetical protein
Genotype1|A|3780854|G	0	0	0	0	1	0	0	0	0	0	0	0		missense_variant	peg.3925	hypothetical protein
Genotype1|A|3970725|G	0	0	0	0	1	0	0	0	0	0	0	0		synonymous_variant	peg.4121	Cyclohexanone monooxygenase (EC 1.14.13.22)
Genotype1|T|4015338|C	0	0	0	0	1	0	0	0	0	0	0	0		missense_variant	peg.4166	putative membrane protein
Genotype1|A|4045536|G	0	0	0	0	1	0	0	0	0	0	0	0		synonymous_variant	peg.4182	Polyketide synthase modules and related proteins
Genotype1|A|4134652|G	0	0	0	0	1	0	0	0	0	0	0	0		missense_variant	peg.4269	Sulfate adenylyltransferase subunit 1 (EC 2.7.7.4)	GO:0004781
Genotype1|A|4178013|G	0	0	0	0	1	0	0	0	0	0	0	0		missense_variant	peg.4311	Serine/threonine protein kinase
Genotype1|A|4327820|G	0	0	0	0	1	0	0	0	0	0	0	0		missense_variant	peg.4449	Indolepyruvate ferredoxin oxidoreductase%2C alpha and beta subunits
Genotype1|A|4355456|G	0	0	0	0	1	0	0	0	0	0	0	0		missense_variant	peg.4474	Transmembrane transport protein MmpL5
Genotype1|T|4482793|C	0	0	0	0	1	0	0	0	0	0	0	0		missense_variant	peg.4607	MCE-family protein MceB
Genotype1|A|4754843|G	0	0	0	0	1	0	0	0	0	0	0	0		missense_variant	peg.4856	Transcriptional regulator%2C AcrR family
Genotype1|A|4791946|G	0	0	0	0	1	0	0	0	0	0	0	0		missense_variant	peg.4897	hypothetical protein
Genotype1|A|4831764|G	0	0	0	0	1	0	0	0	0	0	0	0		missense_variant	peg.4937	hypothetical protein
Genotype1|T|4880992|C	0	0	0	0	1	0	0	0	0	0	0	0		upstream_gene_variant
Genotype1|T|4906726|C	0	0	0	0	1	0	0	0	0	0	0	0		missense_variant	peg.5020	Oxidoreductase%2C short-chain dehydrogenase/reductase family
Genotype1|T|5015809|C	0	0	0	0	1	0	0	0	0	0	0	0		missense_variant	peg.5129	Acyl-CoA dehydrogenase
Genotype1|T|5020151|C	0	0	0	0	1	0	0	0	0	0	0	0		missense_variant	peg.5135	Thiosulfate sulfurtransferase%2C rhodanese (EC 2.8.1.1)
Genotype1|A|5030272|G	0	0	0	0	1	0	0	0	0	0	0	0		missense_variant	peg.5145	3-oxosteroid 1-dehydrogenase (EC 1.3.99.4)
Genotype1|A|5050484|G	0	0	0	0	1	0	0	0	0	0	0	0		missense_variant	peg.5163	DNA-dependent DNA polymerase beta chain
Genotype1|A|5060581|G	0	0	0	0	1	0	0	0	0	0	0	0		missense_variant	peg.5172	L-gulono-1%2C4-lactone oxidase (EC 1.1.3.8)
Genotype1|T|5076595|C	0	0	0	0	1	0	0	0	0	0	0	0		missense_variant	peg.5192	O-methyltransferase
Genotype1|T|5106310|C	0	0	0	0	1	0	0	0	0	0	0	0		missense_variant	peg.5225	hypothetical protein
Genotype1|A|5150224|G	0	0	0	0	1	0	0	0	0	0	0	0		missense_variant	peg.5256	Integral membrane indolylacetylinositol arabinosyltransferase EmbC (EC 2.4.2.-)
Genotype1|A|5230866|G	0	0	0	0	1	0	0	0	0	0	0	0		missense_variant	peg.5365	hypothetical protein
Genotype1|T|5314723|C	0	0	0	0	1	0	0	0	0	0	0	0		missense_variant	peg.5470	hypothetical protein
Genotype1|A|5318937|G	0	0	0	0	1	0	0	0	0	0	0	0		upstream_gene_variant
Genotype1|T|5415115|C	0	0	0	0	1	0	0	0	0	0	0	0		missense_variant	peg.5571	Transcriptional regulator%2C AcrR family
Genotype1|T|5424755|C	0	0	0	0	1	0	0	0	0	0	0	0		missense_variant	peg.5580	Integral membrane protein
Genotype1|G|2192494|A	0	0	0	0	1	0	0	0	0	0	0	0		missense_variant	peg.2217	hypothetical protein
Genotype1|T|2226207|C	0	0	0	0	1	0	0	0	0	0	0	0		upstream_gene_variant
Genotype1|T|2403647|C	0	0	0	0	1	0	0	0	0	0	0	0		missense_variant	peg.2428	Triosephosphate isomerase (EC 5.3.1.1)	GO:0004807
Genotype1|G|2840080|A	0	0	0	0	1	0	0	0	0	0	0	0		synonymous_variant	peg.2928	hypothetical protein
Genotype1|T|4073841|C	0	0	0	0	1	0	0	0	0	0	0	0		missense_variant	peg.4209	Acyl-CoA dehydrogenase%3B probable dibenzothiophene desulfurization enzyme
Genotype1|T|4084805|C	0	0	0	0	1	0	0	0	0	0	0	0		upstream_gene_variant
Genotype1|G|4616453|A	0	0	0	0	1	0	0	0	0	0	0	0		missense_variant	peg.4739	hypothetical protein
Genotype1|T|4821126|C	0	0	0	0	1	0	0	0	0	0	0	0		upstream_gene_variant
Genotype1|T|5016571|C	0	0	0	0	1	0	0	0	0	0	0	0		missense_variant	peg.5130	hypothetical protein
Genotype1|T|5463906|C	0	0	0	0	1	0	0	0	0	0	0	0		missense_variant	peg.5617	FIG00820727: hypothetical protein
Genotype1|C|396116|T	0	0	0	0	1	0	0	0	0	0	0	0		missense_variant	peg.417	Esterase LipW		KEGG_ENZYME:2.3.2.3,KEGG_ENZYME:6.1.1.6
Genotype1|G|1096907|A	0	0	0	0	1	0	0	0	0	0	0	0		missense_variant	peg.1135	1%2C4-alpha-glucan (glycogen) branching enzyme%2C GH-13-type (EC 2.4.1.18)
Genotype1|C|1375284|T	0	0	0	0	1	0	0	0	0	0	0	0		synonymous_variant	peg.1396	Phage integrase%2C site-specific tyrosine recombinase
Genotype1|A|2255395|G	0	0	0	0	1	0	0	0	0	0	0	0		missense_variant	peg.2280	Putative transmembrane protein
Genotype1|A|2339293|G	0	0	0	0	1	0	0	0	0	0	0	0		missense_variant	peg.2362	DedA family protein paralog
Genotype1|G|2484325|A	0	0	0	0	1	0	0	0	0	0	0	0		synonymous_variant	peg.2508	hypothetical protein
Genotype1|T|2828396|C	0	0	0	0	1	0	0	0	0	0	0	0		synonymous_variant	peg.2918	Polyketide synthase modules and related proteins @ Long-chain fatty-acid-CoA ligase (EC 6.2.1.3)%2C Mycobacterial subgroup FadD9
Genotype1|G|2950270|A	0	0	0	0	1	0	0	0	0	0	0	0		missense_variant	peg.3057	Alanine dehydrogenase (EC 1.4.1.1)	GO:0000286
Genotype1|T|3762227|C	0	0	0	0	1	0	0	0	0	0	0	0		missense_variant	peg.3907	Ethanolamine permease	GO:0016021
Genotype1|T|3815935|C	0	0	0	0	1	0	0	0	0	0	0	0		missense_variant	peg.3957	hypothetical protein
Genotype1|T|3882450|C	0	0	0	0	1	0	0	0	0	0	0	0		missense_variant	peg.4027	Oxidoreductase%2C short-chain dehydrogenase/reductase family
Genotype1|C|4521039|T	0	0	0	0	1	0	0	0	0	0	0	0		missense_variant	peg.4644	Lysophospholipase (EC 3.1.1.5)%3B Monoglyceride lipase (EC 3.1.1.23)	GO:0047372
Genotype1|T|4558334|C	0	0	0	0	1	0	0	0	0	0	0	0		upstream_gene_variant
Genotype1|A|4600422|G	0	0	0	0	1	0	0	0	0	0	0	0		missense_variant	peg.4723	luciferase-like protein
Genotype1|A|4646374|G	0	0	0	0	1	0	0	0	0	0	0	0		missense_variant	peg.4777	hypothetical protein
Genotype1|A|4697083|G	0	0	0	0	1	0	0	0	0	0	0	0		synonymous_variant	peg.4801	Transmembrane transport protein MmpL4
Genotype1|T|4855409|C	0	0	0	0	1	0	0	0	0	0	0	0		missense_variant	peg.4965	hypothetical protein
Genotype1|G|5124860|A	0	0	0	0	1	0	0	0	0	0	0	0		missense_variant	peg.5242	Antigen 85-C precursor @ Mycolyl transferase 85C (EC 2.3.1.122)
Genotype1|T|5492313|C	0	0	0	0	1	0	0	0	0	0	0	0		upstream_gene_variant
Genotype1|A|284007|G	0	0	0	0	1	0	0	0	0	0	0	0		missense_variant	peg.298	Predicted membrane protein (DUF2319)		KEGG_ENZYME:1.2.1.66
Genotype1|A|532539|G	0	0	0	0	1	0	0	0	0	0	0	0		synonymous_variant	peg.540	Transcriptional regulator%2C GntR family	GO:0045449	KEGG_ENZYME:6.3.5.5
Genotype1|G|3055022|A	0	0	0	0	1	0	0	0	0	0	0	0		stop_gained	peg.3167	Iron utilization protein
Genotype1|T|3903360|C	0	0	0	0	1	0	0	0	0	0	0	0		missense_variant	peg.4050	hypothetical protein
Genotype1|A|4170548|G	0	0	0	0	1	0	0	0	0	0	0	0		missense_variant	peg.4302	Efflux ABC transporter%2C ATP-binding protein
Genotype1|A|4858096|G	0	0	0	0	1	0	0	0	0	0	0	0		synonymous_variant	peg.4969	Arsenate-mycothiol transferase (EC 2.8.4.2)
Genotype1|A|5019273|G	0	0	0	0	1	0	0	0	0	0	0	0		missense_variant	peg.5133	Uncharacterized MFS-type transporter
Genotype1|A|5100941|G	0	0	0	0	1	0	0	0	0	0	0	0		missense_variant	peg.5219	Uncharacterized protein Rv3835
Genotype1|A|5328554|G	0	0	0	0	1	0	0	0	0	0	0	0		missense_variant	peg.5483	CoA ligase
Genotype1|C|600661|T	0	0	0	0	1	0	0	0	0	0	0	0		synonymous_variant	peg.605	Undecaprenyl-phosphate galactosephosphotransferase (EC 2.7.8.6)	GO:0047360	KEGG_ENZYME:3.3.2.10
Genotype1|C|729241|T	0	0	0	0	1	0	0	0	0	0	0	0		synonymous_variant	peg.761	hypothetical protein		KEGG_ENZYME:3.4.16.4
Genotype1|T|4323299|C	0	0	0	0	1	0	0	0	0	0	0	0		upstream_gene_variant
Genotype1|A|148895|G	0	0	0	0	1	0	0	0	0	0	0	0		missense_variant	peg.168	Zinc ABC transporter%2C ATP-binding protein ZnuC	GO:0016887	KEGG_ENZYME:3.6.1.11
Genotype1|T|615630|C	0	0	0	0	1	0	0	0	0	0	0	0		synonymous_variant	peg.620	ATP-dependent DNA ligase (EC 6.5.1.1) clustered with Ku protein%2C LigD		KEGG_ENZYME:1.14.12.17
Genotype1|T|5090495|C	0	0	0	0	1	0	0	0	0	0	0	0		missense_variant	peg.5208	Cyclohexanone monooxygenase (EC 1.14.13.22)
Genotype1|G|215234|A	0	0	0	0	1	0	0	0	0	0	0	0		upstream_gene_variant			GO:0042773
Genotype1|T|4326272|C	0	0	0	0	1	0	0	0	0	0	0	0		missense_variant	peg.4449	Indolepyruvate ferredoxin oxidoreductase%2C alpha and beta subunits
Genotype1|A|4885258|G	0	0	0	0	1	0	0	0	0	0	0	0		synonymous_variant	peg.4999	hypothetical protein
Genotype1|A|2963062|G	0	0	0	0	1	0	0	0	0	0	0	0		missense_variant	peg.3070	hypothetical protein
Genotype1|A|3945689|G	0	0	0	0	1	0	0	0	0	0	0	0		missense_variant	peg.4098	hypothetical protein
Genotype1|T|5003532|C	0	0	0	0	1	0	0	0	0	0	0	0		missense_variant	peg.5120	ATP-dependent helicase HrpA
Genotype1|A|5089367|G	0	0	0	0	1	0	0	0	0	0	0	0		missense_variant	peg.5208	Cyclohexanone monooxygenase (EC 1.14.13.22)
Genotype1|G|1856613|A	0	0	0	0	1	0	0	0	0	0	0	0		synonymous_variant	peg.1912	hypothetical protein
Genotype1|T|151317|C	0	0	0	0	1	0	0	0	0	0	0	0		missense_variant	peg.170	Trehalose-6-phosphate phosphatase (EC 3.1.3.12)		KEGG_ENZYME:4.2.1.17
Genotype1|A|1452728|G	0	0	0	0	1	0	0	0	0	0	0	0		upstream_gene_variant
Genotype1|T|2936087|C	0	0	0	0	1	0	0	0	0	0	0	0		missense_variant	peg.3041	Ribonuclease J2 (endoribonuclease in RNA processing)
Genotype1|T|3857333|C	0	0	0	0	1	0	0	0	0	0	0	0		missense_variant	peg.3998	Putative oxidoreductase
Genotype1|A|4475108|G	0	0	0	0	1	0	0	0	0	0	0	0		missense_variant	peg.4601	hypothetical protein
Genotype1|T|5049133|C	0	0	0	0	1	0	0	0	0	0	0	0		missense_variant	peg.5162	hypothetical protein
Genotype1|T|1559574|C	0	0	0	0	1	0	0	0	0	0	0	0		synonymous_variant	peg.1626	Uncharacterized MFS-type transporter
Genotype1|T|2557042|C	0	0	0	0	1	0	0	0	0	0	0	0		missense_variant	peg.2580	hypothetical protein
Genotype1|G|3123503|A	0	0	0	0	1	0	0	0	0	0	0	0		synonymous_variant	peg.3241	ATP-dependent DNA helicase RecG (EC 3.6.4.12)
Genotype1|T|3817673|C	0	0	0	0	1	0	0	0	0	0	0	0		missense_variant	peg.3959	hypothetical protein
Genotype1|T|328867|C	0	0	0	0	1	0	0	0	0	0	0	0		missense_variant	peg.345	Fatty acid desaturase occurring in virulence cluster		KEGG_ENZYME:6.3.2.9
Genotype1|G|1837823|A	0	0	0	0	1	0	0	0	0	0	0	0		missense_variant	peg.1895	Precorrin-6A reductase (EC 1.3.1.54)
Genotype1|T|5064741|C	0	0	0	0	1	0	0	0	0	0	0	0		missense_variant	peg.5178	hypothetical protein
Genotype1|A|4717971|G	0	0	0	0	1	0	0	0	0	0	0	0		missense_variant	peg.4815	Na(+)/H(+) antiporter	GO:0016021
Genotype1|T|562134|C	0	0	0	0	1	0	0	0	0	0	0	0		synonymous_variant	peg.569	Alcohol dehydrogenase (EC 1.1.1.1)	GO:0004022	KEGG_ENZYME:3.1.26.4
Genotype1|T|1616794|C	0	0	0	0	1	0	0	0	0	0	0	0		missense_variant	peg.1687	hypothetical protein
Genotype1|A|9995|G	0	0	0	0	1	0	0	0	0	0	0	0		missense_variant	peg.13	hypothetical protein		KEGG_ENZYME:1.14.13.22
Genotype1|G|3227944|A	0	0	0	0	1	0	0	0	0	0	0	0		missense_variant	peg.3333	Polyketide synthase modules and related proteins @ Long-chain fatty-acid-CoA ligase (EC 6.2.1.3)%2C Mycobacterial subgroup FadD9
Genotype1|T|3890588|C	0	0	0	0	1	0	0	0	0	0	0	0		missense_variant	peg.4039	1%2C4-dihydroxy-2-naphthoate polyprenyltransferase (EC 2.5.1.74)
Genotype1|T|4855763|C	0	0	0	0	1	0	0	0	0	0	0	0		upstream_gene_variant
Genotype1|G|2439277|A	0	0	0	0	1	0	0	0	0	0	0	0		missense_variant	peg.2462	Methionyl-tRNA formyltransferase (EC 2.1.2.9)	GO:0004479
Genotype1|A|4829510|G	0	0	0	0	1	0	0	0	0	0	0	0		missense_variant	peg.4932	hypothetical protein
Genotype1|T|3243511|C	0	0	0	0	0	1	0	0	0	1	1	0	Node 4	missense_variant	peg.3352	hypothetical protein
Genotype1|A|2121689|G	0	0	0	0	0	1	0	0	0	1	1	0		missense_variant	peg.2142	Assimilatory nitrate reductase large subunit (EC 1.7.99.4)
Genotype1|A|1725208|G	0	0	0	0	0	1	0	0	0	1	1	0		missense_variant	peg.1797	Transfer protein traSA
Genotype1|A|5089028|G	0	0	0	0	0	1	0	0	0	1	1	0		missense_variant	peg.5207	hypothetical protein
Genotype1|C|95044|T	0	0	0	0	0	1	0	0	0	1	1	0		missense_variant	peg.112	hypothetical protein		KEGG_ENZYME:6.2.1.30
Genotype1|A|4445562|G	0	0	0	0	0	1	0	0	0	1	1	0		missense_variant	peg.4571	SAM-dependent methyltransferase
Genotype1|A|4428589|G	0	0	0	0	0	1	0	0	0	1	1	0		missense_variant	peg.4560	Sulfatase
Genotype1|C|2560631|T	0	0	0	0	0	1	0	0	0	1	1	0		synonymous_variant	peg.2586	hypothetical protein
Genotype1|A|5001501|G	0	0	0	0	0	1	0	0	0	1	1	0		missense_variant	peg.5118	Cyanate hydratase (EC 4.2.1.104)	GO:0008824
Genotype1|A|213864|G	0	0	0	0	0	1	0	0	0	1	1	0		missense_variant	peg.229	CDP-diacylglycerol--serine O-phosphatidyltransferase (EC 2.7.8.8) @ Archaetidylserine synthase (EC 2.7.8.38)	GO:0003882	KEGG_ENZYME:3.6.3.14
Genotype1|T|2635806|C	0	0	0	0	0	1	0	0	0	1	1	0		upstream_gene_variant
Genotype1|A|4987254|G	0	0	0	0	0	1	0	0	0	1	1	0		synonymous_variant	peg.5102	FtsW-like cell division membrane protein CA_C0505
Genotype1|T|5458151|C	0	0	0	0	0	1	0	0	0	1	1	0		missense_variant	peg.5610	cAMP-binding proteins - catabolite gene activator and regulatory subunit of cAMP-dependent protein kinases
Genotype1|C|2251438|T	0	0	0	0	0	1	0	0	0	1	1	0		synonymous_variant	peg.2277	Efflux ABC transporter for glutathione/L-cysteine%2C essential for assembly of bd-type respiratory oxidases > CydD subunit
Genotype1|T|4669333|C	0	0	0	0	0	1	0	0	0	1	1	0		synonymous_variant	peg.4788	Polyketide synthase modules and related proteins
Genotype1|A|3153900|G	0	0	0	0	0	1	0	0	0	1	1	0		synonymous_variant	peg.3271	Quinone oxidoreductase (EC 1.6.5.5)
Genotype1|A|573775|G	0	0	0	0	0	1	0	0	0	1	1	0		missense_variant	peg.580	hypothetical protein		KEGG_ENZYME:3.5.3.4
Genotype1|T|4766732|C	0	0	0	0	0	1	0	0	0	1	1	0		missense_variant	peg.4867	Transmembrane transport protein MmpL family
Genotype1|T|4566597|C	0	0	0	0	0	1	0	0	0	1	1	0		missense_variant	peg.4689	MCE-family protein MceD
Genotype1|T|232122|C	0	0	0	0	0	1	0	0	0	1	1	0		missense_variant	peg.247	hypothetical protein		KEGG_ENZYME:3.6.1.66
Genotype1|T|3118634|C	0	0	0	0	0	1	0	0	0	1	1	0		missense_variant	peg.3236	hypothetical protein
Genotype1|T|4317154|C	0	0	0	0	0	1	0	0	0	1	1	0		missense_variant	peg.4439	Putative regulatory protein
Genotype1|G|1624072|A	0	0	0	0	0	1	0	0	0	1	1	0		missense_variant	peg.1694	UDP-N-acetylmuramoy-dipeptide--L-lysine ligase (EC 6.3.2.7)
Genotype1|A|4359044|G	0	0	0	0	0	1	0	0	0	1	1	0		missense_variant	peg.4479	hypothetical protein
Genotype1|A|5081275|G	0	0	0	0	0	1	0	0	0	1	1	0		missense_variant	peg.5199	hypothetical protein
Genotype1|C|2254607|T	0	0	0	0	0	1	0	0	0	1	1	0		synonymous_variant	peg.2280	Putative transmembrane protein
Genotype1|T|3715287|C	0	0	0	0	0	1	0	0	0	1	1	0		missense_variant	peg.3850	SSU ribosomal protein S11p (S14e)	GO:0006412
Genotype1|A|4115759|G	0	0	0	0	0	1	0	0	0	1	1	0		missense_variant	peg.4250	Long-chain-fatty-acid--CoA ligase (EC 6.2.1.3) @ Long-chain fatty-acid-CoA ligase (EC 6.2.1.3)%2C Mycobacterial subgroup FadD19	GO:0004467
Genotype1|T|3905674|C	0	0	0	0	0	1	0	0	0	1	1	0		missense_variant	peg.4053	hypothetical protein
Genotype1|C|1266728|T	0	0	0	0	0	1	0	0	0	1	1	0		upstream_gene_variant
Genotype1|A|3154862|G	0	0	0	0	0	1	0	0	0	1	1	0		missense_variant	peg.3272	Transcriptional regulator%2C LysR family
Genotype1|A|4985750|G	0	0	0	0	0	1	0	0	0	1	1	0		missense_variant	peg.5101	FtsI-like cell elongation transpeptidase
Genotype1|A|444258|G	0	0	0	0	0	1	0	0	0	1	1	0		missense_variant	peg.464	hypothetical protein		KEGG_ENZYME:1.14.13.-
Genotype1|C|1966489|T	0	0	0	0	0	1	0	0	0	1	1	0		missense_variant	peg.1996	hypothetical protein
Genotype1|A|4444005|G	0	0	0	0	0	1	0	0	0	1	1	0		missense_variant	peg.4570	Glycosyltransferase
Genotype1|AC|3886717|A [indel]	0	0	0	0	0	1	0	0	0	1	1	0		frameshift_variant	peg.4034	hypothetical protein
Genotype1|G|1680146|A	0	0	0	0	0	1	0	0	0	1	1	0		missense_variant	peg.1751	hypothetical protein
Genotype1|T|3896913|C	0	0	0	0	0	1	0	0	0	1	1	0		missense_variant	peg.4046	hypothetical protein
Genotype1|A|175817|G	0	0	0	0	0	1	0	0	0	1	1	0		synonymous_variant	peg.194	hypothetical protein		KEGG_ENZYME:1.17.7.4
Genotype1|T|5148448|C	0	0	0	0	0	1	0	0	0	1	1	0		missense_variant	peg.5256	Integral membrane indolylacetylinositol arabinosyltransferase EmbC (EC 2.4.2.-)
Genotype1|C|3832327|T	0	0	0	0	0	1	0	0	0	1	1	0		stop_gained	peg.3971	LSU ribosomal protein L1p (L10Ae)	GO:0006412
Genotype1|T|3400333|C	0	0	0	0	0	1	0	0	0	1	1	0		missense_variant	peg.3549	hypothetical protein
Genotype1|A|1833962|G	0	0	0	0	0	1	0	0	0	1	1	0		missense_variant	peg.1890	Probable dipeptidase PepE (EC 3.4.13.-)
Genotype1|T|3130547|C	0	0	0	0	0	1	0	0	0	1	1	0		upstream_gene_variant
Genotype1|T|4283717|G	0	0	0	0	0	1	0	0	0	1	1	0		missense_variant	peg.4411	hypothetical protein
Genotype1|T|4374223|C	0	0	0	0	0	1	0	0	0	1	1	0		missense_variant	peg.4498	Hydrogen peroxide-inducible genes activator > OxyR
Genotype1|A|2625476|G	0	0	0	0	0	1	0	0	0	1	1	0		upstream_gene_variant
Genotype1|T|4440444|C	0	0	0	0	0	1	0	0	0	1	1	0		missense_variant	peg.4566	Cyclohexanone monooxygenase (EC 1.14.13.22)
Genotype1|T|3199481|C	0	0	0	0	0	1	0	0	0	1	1	0		missense_variant	peg.3309	hypothetical protein
Genotype1|C|2599374|T	0	0	0	0	0	1	0	0	0	1	1	0		missense_variant	peg.2641	hypothetical protein
Genotype1|G|496053|A	0	0	0	0	0	1	0	0	0	1	1	0		synonymous_variant	peg.519	Citrate synthase (si) (EC 2.3.3.1)	GO:0004108	KEGG_ENZYME:2.7.2.3
Genotype1|A|3900600|G	0	0	0	0	0	1	0	0	0	1	1	0		missense_variant	peg.4048	hypothetical protein
Genotype1|C|5027931|A	0	0	0	0	0	1	0	0	0	1	1	0		synonymous_variant	peg.5142	Esterase/lipase
Genotype1|A|553825|G	0	0	0	0	0	1	0	0	0	1	1	0		missense_variant	peg.561	UPF0246 protein YaaA		KEGG_ENZYME:4.3.3.6
Genotype1|A|5317593|G	0	0	0	0	0	1	0	0	0	1	1	0		missense_variant	peg.5473	L-cystine ABC transporter%2C substrate-binding protein TcyA / L-cystine ABC transporter%2C permease protein TcyB
Genotype1|T|458597|C	0	0	0	0	0	1	0	0	0	1	1	0		missense_variant	peg.482	Dihydrolipoamide dehydrogenase of pyruvate dehydrogenase complex (EC 1.8.1.4)	GO:0004148	KEGG_ENZYME:3.5.4.19
Genotype1|C|525813|T	0	0	0	0	0	1	0	0	0	1	1	0		missense_variant	peg.534	Similar to F420-dependent glucose-6-phosphate dehydrogenase%2C SCO7290 family		KEGG_ENZYME:1.3.99.5
Genotype1|A|4715830|G	0	0	0	0	0	1	0	0	0	1	1	0		missense_variant	peg.4814	Manganese transport protein MntH	GO:0016020
Genotype1|A|1846367|G	0	0	0	0	0	1	0	0	0	1	1	0		missense_variant	peg.1902	hypothetical protein
Genotype1|A|647775|G	0	0	0	0	0	1	0	0	0	1	1	0		synonymous_variant	peg.651	Efflux ABC transporter%2C permease/ATP-binding protein		KEGG_ENZYME:2.1.1.171
Genotype1|C|2828308|T	0	0	0	0	0	1	0	0	0	1	1	0		synonymous_variant	peg.2918	Polyketide synthase modules and related proteins @ Long-chain fatty-acid-CoA ligase (EC 6.2.1.3)%2C Mycobacterial subgroup FadD9
Genotype1|A|1938984|G	0	0	0	0	0	1	0	0	0	1	1	0		missense_variant	peg.1969	Diaminobutyrate--2-oxoglutarate transaminase (EC 2.6.1.76)
Genotype1|A|4490553|G	0	0	0	0	0	1	0	0	0	1	1	0		missense_variant	peg.4614	hypothetical protein
Genotype1|A|853451|G	0	0	0	0	0	1	0	0	0	1	1	0		synonymous_variant	peg.888	3-hydroxyisobutyrate dehydrogenase family protein		KEGG_ENZYME:3.5.4.30
Genotype1|T|2734225|C	0	0	0	0	0	1	0	0	0	1	1	0		missense_variant	peg.2802	hypothetical protein
Genotype1|A|419552|G	0	0	0	0	0	1	0	0	0	1	1	0		missense_variant	peg.441	PKS-associated protein PapA%2C condensation domain-containing		KEGG_ENZYME:2.7.8.41
Genotype1|A|350230|G	0	0	0	0	0	1	0	0	0	1	1	0		missense_variant	peg.374	hypothetical protein		KEGG_ENZYME:3.6.1.31
Genotype1|A|4486014|G	0	0	0	0	0	1	0	0	0	1	1	0		missense_variant	peg.4610	Conserved hypothetical integral membrane protein YrbEa
Genotype1|A|3558227|G	0	0	0	0	0	1	0	0	0	1	1	0		missense_variant	peg.3702	Transcriptional regulator%2C AraC family
Genotype1|T|585990|C	0	0	0	0	0	1	0	0	0	1	1	0		missense_variant	peg.592	MCE-family protein MceC		KEGG_ENZYME:2.2.1.7
Genotype1|A|295640|G	0	0	0	0	0	1	0	0	0	1	1	0		synonymous_variant	peg.309	ABC transporter%2C substrate-binding protein (cluster 5%2C nickel/peptides/opines)		KEGG_ENZYME:2.3.1.20
Genotype1|A|264628|G	0	0	0	0	0	1	0	0	0	1	1	0		missense_variant	peg.280	Phosphoribosylaminoimidazole-succinocarboxamide synthase (EC 6.3.2.6)	GO:0004639	KEGG_ENZYME:6.5.1.4
Genotype1|A|3948665|G	0	0	0	0	0	1	0	0	0	1	1	0		synonymous_variant	peg.4100	hypothetical protein
Genotype1|C|1847770|T	0	0	0	0	0	1	0	0	0	1	1	0		missense_variant	peg.1903	Exoenzymes regulatory protein AepA in lipid-linked oligosaccharide synthesis cluster
Genotype1|C|4089354|T	0	0	0	0	0	1	0	0	0	1	1	0		missense_variant	peg.4224	hypothetical protein
Genotype1|A|4876387|G	0	0	0	0	0	1	0	0	0	1	1	0		synonymous_variant	peg.4988	Hydrolase%2C haloacid dehalogenase-like family
Genotype1|T|786486|C	0	0	0	0	0	1	0	0	0	1	1	0		missense_variant	peg.815	hypothetical protein		KEGG_ENZYME:5.4.3.8
Genotype1|T|4782634|C	0	0	0	0	0	1	0	0	0	1	1	0		missense_variant	peg.4886	Transcriptional regulator%2C AcrR family
Genotype1|T|1919240|C	0	0	0	0	0	1	0	0	0	1	1	0		synonymous_variant	peg.1958	Polyketide synthase modules and related proteins
Genotype1|G|3807704|A	0	0	0	0	0	1	0	0	0	1	1	0		missense_variant	peg.3949	Oxidoreductase%2C molybdopterin-binding
Genotype1|A|5284724|G	0	0	0	0	0	1	0	0	0	1	1	0		upstream_gene_variant
Genotype1|T|241112|C	0	0	0	0	0	1	0	0	0	1	1	0		missense_variant	peg.254	Nonribosomal peptide synthetase in FadD10 cluster		KEGG_ENZYME:2.7.7.4,KEGG_ENZYME:2.7.1.25
Genotype1|A|4737642|G	0	0	0	0	0	1	0	0	0	1	1	0		synonymous_variant	peg.4837	hypothetical protein
Genotype1|T|2809422|C	0	0	0	0	0	1	0	0	0	1	1	0		upstream_gene_variant
Genotype1|A|1826624|G	0	0	0	0	0	1	0	0	0	1	1	0		missense_variant	peg.1884	FIG019733: possible DNA-binding protein
Genotype1|C|3402256|T	0	0	0	0	0	1	0	0	0	1	1	0		synonymous_variant	peg.3552	Cell-division-associated%2C ABC-transporter-like signaling protein FtsE
Genotype1|T|67637|C	0	0	0	0	0	1	0	0	0	1	1	0		upstream_gene_variant
Genotype1|C|1822761|T	0	0	0	0	0	1	0	0	0	1	1	0		missense_variant	peg.1880	hypothetical protein
Genotype1|G|2126327|C	0	0	0	0	0	1	0	0	0	1	1	0		synonymous_variant	peg.2147	ADP-ribose pyrophosphatase of COG1058 family (EC 3.6.1.13) / Nicotinamide-nucleotide amidase (EC 3.5.1.42)
Genotype1|T|240029|C	0	0	0	0	0	1	0	0	0	1	1	0		missense_variant	peg.254	Nonribosomal peptide synthetase in FadD10 cluster		KEGG_ENZYME:2.7.7.4,KEGG_ENZYME:2.7.1.25
Genotype1|T|5410298|C	0	0	0	0	0	1	0	0	0	1	1	0		missense_variant	peg.5566	L-histidine N(alpha)-methyltransferase (EC 2.1.1.44)
Genotype1|A|5288345|G	0	0	0	0	0	1	0	0	0	1	1	0		missense_variant	peg.5435	hypothetical protein
Genotype1|C|435021|T	0	0	0	0	0	1	0	0	0	1	1	0		missense_variant	peg.453	Molybdopterin adenylyltransferase (EC 2.7.7.75)		KEGG_ENZYME:1.3.8.1
Genotype1|T|4873061|C	0	0	0	0	0	1	0	0	0	1	1	0		missense_variant	peg.4985	hypothetical protein
Genotype1|A|3265668|G	0	0	0	0	0	1	0	0	0	1	1	0		missense_variant	peg.3376	Transcriptional regulator%2C LysR family
Genotype1|C|4839862|T	0	0	0	0	0	1	0	0	0	1	1	0		upstream_gene_variant
Genotype1|A|1665580|G	0	0	0	0	0	1	0	0	0	1	1	0		synonymous_variant	peg.1734	hypothetical protein
Genotype1|T|3757673|C	0	0	0	0	0	1	0	0	0	1	1	0		missense_variant	peg.3904	Acetyl-CoA acetyltransferase
Genotype1|T|5089420|C	0	0	0	0	0	1	0	0	0	1	1	0		missense_variant	peg.5208	Cyclohexanone monooxygenase (EC 1.14.13.22)
Genotype1|C|2134593|T	0	0	0	0	0	1	0	0	0	1	1	0		synonymous_variant	peg.2155	hypothetical protein
Genotype1|T|4853045|C	0	0	0	0	0	1	0	0	0	1	1	0		missense_variant	peg.4962	hypothetical protein
Genotype1|A|2769540|G	0	0	0	0	0	1	0	0	0	1	0	0	Genotype 6	upstream_gene_variant
Genotype1|A|4005433|G	0	0	0	0	0	1	0	0	0	1	0	0		missense_variant	peg.4154	hypothetical protein
Genotype1|G|970039|A	0	0	0	0	0	1	0	0	0	1	0	0		missense_variant	peg.1018	DNA-3-methyladenine glycosylase (EC 3.2.2.20)	GO:0008725	KEGG_ENZYME:1.14.13.22
Genotype1|T|5185413|C	0	0	0	0	0	1	0	0	0	1	0	0		missense_variant	peg.5286	Biosynthetic Aromatic amino acid aminotransferase beta (EC 2.6.1.57)
Genotype1|A|308908|G	0	0	0	0	0	1	0	0	0	1	0	0		missense_variant	peg.321	Aminodeoxychorismate lyase (EC 4.1.3.38)	GO:0008696	KEGG_ENZYME:2.7.8.26
Genotype1|T|2258150|C	0	0	0	0	0	1	0	0	0	1	0	0		missense_variant	peg.2284	Pyruvate kinase (EC 2.7.1.40)	GO:0004743
Genotype1|C|1241831|A	0	0	0	0	0	1	0	0	0	1	0	0		missense_variant	peg.1263	Putative formate dehydrogenase oxidoreductase protein	GO:0030151
Genotype1|A|4855704|G	0	0	0	0	0	1	0	0	0	1	0	0		synonymous_variant	peg.4965	hypothetical protein
Genotype1|G|1729321|A	0	0	0	0	0	1	0	0	0	1	0	0		missense_variant	peg.1799	YscS-like amidohydrolase
Genotype1|A|4781974|G	0	0	0	0	0	1	0	0	0	1	0	0		missense_variant	peg.4885	hypothetical protein
Genotype1|A|657095|G	0	0	0	0	0	0	1	0	0	0	0	0	Genotype 7	missense_variant	peg.658	Geranyl-CoA carboxylase carboxyl transferase subunit (EC 6.4.1.5)		KEGG_ENZYME:4.4.1.1
Genotype1|T|926579|C	0	0	0	0	0	0	1	0	0	0	0	0		missense_variant	peg.971	Mannosyltransferase PimE		KEGG_ENZYME:1.20.4.4
Genotype1|T|1194712|C	0	0	0	0	0	0	1	0	0	0	0	0		synonymous_variant	peg.1220	hypothetical protein
Genotype1|T|2458930|C	0	0	0	0	0	0	1	0	0	0	0	0		missense_variant	peg.2478	Carbamoyl-phosphate synthase large chain (EC 6.3.5.5)	GO:0004088
Genotype1|A|3010821|G	0	0	0	0	0	0	1	0	0	0	0	0		synonymous_variant	peg.3119	ChlI component of cobalt chelatase involved in B12 biosynthesis / ChlD component of cobalt chelatase involved in B12 biosynthesis
Genotype1|G|4042543|A	0	0	0	0	0	0	1	0	0	0	0	0		missense_variant	peg.4182	Polyketide synthase modules and related proteins
Genotype1|T|4634127|C	0	0	0	0	0	0	1	0	0	0	0	0		missense_variant	peg.4764	CorD2 protein
Genotype1|A|4959373|G	0	0	0	0	0	0	1	0	0	0	0	0		missense_variant	peg.5072	DNA gyrase subunit B (EC 5.99.1.3)	GO:0003918
Genotype1|T|5005290|C	0	0	0	0	0	0	1	0	0	0	0	0		missense_variant	peg.5120	ATP-dependent helicase HrpA
Genotype1|A|5101255|G	0	0	0	0	0	0	1	0	0	0	0	0		synonymous_variant	peg.5219	Uncharacterized protein Rv3835
Genotype1|A|5153240|G	0	0	0	0	0	0	1	0	0	0	0	0		missense_variant	peg.5258	Heteromeric decaprenylphosphoryl-beta-D-ribose 2'-epimerase (EC 1.1.1.333) subunit DprE2
Genotype1|T|1084861|C	0	0	0	0	0	0	1	0	0	0	0	0		upstream_gene_variant			GO:0008817
Genotype1|A|3359375|G	0	0	0	0	0	0	1	0	0	0	0	0		missense_variant	peg.3500	Recombinational DNA repair protein RecT (prophage associated)	GO:0006259
Genotype1|G|995055|A	0	0	0	0	0	0	1	0	0	0	0	0		missense_variant	peg.1046	hypothetical protein		KEGG_ENZYME:2.4.2.29
Genotype1|G|1161877|C	0	0	0	0	0	0	1	0	0	0	0	0		missense_variant	peg.1190	Transmembrane transport protein MmpL family
Genotype1|C|1634186|T	0	0	0	0	0	0	1	0	0	0	0	0		upstream_gene_variant
Genotype1|T|1825473|C	0	0	0	0	0	0	1	0	0	0	0	0		missense_variant	peg.1883	FIG005453: Putative DeoR-family transcriptional regulator
Genotype1|T|2547609|C	0	0	0	0	0	0	1	0	0	0	0	0		missense_variant	peg.2570	hypothetical protein
Genotype1|G|2600811|A	0	0	0	0	0	0	1	0	0	0	0	0		synonymous_variant	peg.2644	hypothetical protein
Genotype1|C|3199877|T	0	0	0	0	0	0	1	0	0	0	0	0		synonymous_variant	peg.3310	DNA ligase (NAD(+)) (EC 6.5.1.2)
Genotype1|G|3675365|A	0	0	0	0	0	0	1	0	0	0	0	0		synonymous_variant	peg.3813	Ribosomal-protein-S18p-alanine acetyltransferase (EC 2.3.1.128)
Genotype1|A|4296945|G	0	0	0	0	0	0	1	0	0	0	0	0		missense_variant	peg.4424	Transcriptional regulator%2C AcrR family
Genotype1|T|4428599|C	0	0	0	0	0	0	1	0	0	0	0	0		missense_variant	peg.4560	Sulfatase
Genotype1|T|4785940|C	0	0	0	0	0	0	1	0	0	0	0	0		missense_variant	peg.4891	hypothetical protein
Genotype1|G|4859920|A	0	0	0	0	0	0	1	0	0	0	0	0		synonymous_variant	peg.4971	hypothetical protein
Genotype1|T|4866091|C	0	0	0	0	0	0	1	0	0	0	0	0		missense_variant	peg.4980	Mobile element protein
Genotype1|T|4904982|C	0	0	0	0	0	0	1	0	0	0	0	0		missense_variant	peg.5018	Acyl-CoA dehydrogenase
Genotype1|T|5049189|C	0	0	0	0	0	0	1	0	0	0	0	0		synonymous_variant	peg.5162	hypothetical protein
Genotype1|G|5113203|A	0	0	0	0	0	0	1	0	0	0	0	0		missense_variant	peg.5234	Acyl-CoA:1-acyl-sn-glycerol-3-phosphate acyltransferase (EC 2.3.1.51)
Genotype1|A|301270|G	0	0	0	0	0	0	1	0	0	0	0	0		synonymous_variant	peg.313	hypothetical protein		KEGG_ENZYME:4.2.1.130
Genotype1|T|870839|C	0	0	0	0	0	0	1	0	0	0	0	0		synonymous_variant	peg.905	Acyl-[acyl-carrier protein] desaturase DesA2 (EC 1.14.19.2)		KEGG_ENZYME:4.1.3.39
Genotype1|A|1212544|G	0	0	0	0	0	0	1	0	0	0	0	0		missense_variant	peg.1231	NAD-specific glutamate dehydrogenase (EC 1.4.1.2)%2C large form
Genotype1|T|3155408|C	0	0	0	0	0	0	1	0	0	0	0	0		upstream_gene_variant			GO:0004617
Genotype1|T|3511149|C	0	0	0	0	0	0	1	0	0	0	0	0		missense_variant	peg.3656	Acyl-CoA dehydrogenase
Genotype1|T|3869066|C	0	0	0	0	0	0	1	0	0	0	0	0		missense_variant	peg.4011	Glycosyl transferase
Genotype1|T|4373923|C	0	0	0	0	0	0	1	0	0	0	0	0		missense_variant	peg.4498	Hydrogen peroxide-inducible genes activator > OxyR
Genotype1|T|4561663|C	0	0	0	0	0	0	1	0	0	0	0	0		missense_variant	peg.4683	Nucleoside permease NupG
Genotype1|C|4775304|T	0	0	0	0	0	0	1	0	0	0	0	0		upstream_gene_variant
Genotype1|G|5180088|A	0	0	0	0	0	0	1	0	0	0	0	0		missense_variant	peg.5282	hypothetical protein
Genotype1|A|5216558|G	0	0	0	0	0	0	1	0	0	0	0	0		missense_variant	peg.5344	hypothetical protein
Genotype1|A|5425933|G	0	0	0	0	0	0	1	0	0	0	0	0		synonymous_variant	peg.5581	putative membrane protein
Genotype1|G|480459|A	0	0	0	0	0	0	1	0	0	0	0	0		synonymous_variant	peg.505	Putative cytochrome P450 hydroxylase		KEGG_ENZYME:5.4.99.2
Genotype1|C|870920|T	0	0	0	0	0	0	1	0	0	0	0	0		synonymous_variant	peg.905	Acyl-[acyl-carrier protein] desaturase DesA2 (EC 1.14.19.2)		KEGG_ENZYME:4.1.3.39
Genotype1|C|1391975|T	0	0	0	0	0	0	1	0	0	0	0	0		upstream_gene_variant
Genotype1|T|1448754|C	0	0	0	0	0	0	1	0	0	0	0	0		synonymous_variant	peg.1510	hypothetical protein
Genotype1|T|1792020|C	0	0	0	0	0	0	1	0	0	0	0	0		missense_variant	peg.1849	hypothetical protein
Genotype1|C|1910835|T	0	0	0	0	0	0	1	0	0	0	0	0		missense_variant	peg.1955	hypothetical protein
Genotype1|A|2641340|G	0	0	0	0	0	0	1	0	0	0	0	0		missense_variant	peg.2686	hypothetical protein
Genotype1|C|2692290|T	0	0	0	0	0	0	1	0	0	0	0	0		stop_gained	peg.2755	hypothetical protein
Genotype1|T|2768888|C	0	0	0	0	0	0	1	0	0	0	0	0		synonymous_variant	peg.2848	hypothetical protein
Genotype1|C|3042392|T	0	0	0	0	0	0	1	0	0	0	0	0		synonymous_variant	peg.3151	ATP-dependent DNA helicase MSMEG_2174
Genotype1|A|3566313|G	0	0	0	0	0	0	1	0	0	0	0	0		missense_variant	peg.3709	Propionyl-CoA carboxylase beta chain (EC 6.4.1.3)	GO:0004658
Genotype1|G|3733097|A	0	0	0	0	0	0	1	0	0	0	0	0		synonymous_variant	peg.3869	hypothetical protein
Genotype1|G|3868840|A	0	0	0	0	0	0	1	0	0	0	0	0		synonymous_variant	peg.4011	Glycosyl transferase
Genotype1|A|4136366|G	0	0	0	0	0	0	1	0	0	0	0	0		synonymous_variant	peg.4270	Carboxylate-amine ligase
Genotype1|G|4266760|A	0	0	0	0	0	0	1	0	0	0	0	0		upstream_gene_variant
Genotype1|A|4712899|G	0	0	0	0	0	0	1	0	0	0	0	0		synonymous_variant	peg.4812	Polyketide synthase modules and related proteins @ Long-chain fatty-acid-CoA ligase (EC 6.2.1.3)%2C Mycobacterial subgroup FadD9
Genotype1|G|4723638|A	0	0	0	0	0	0	1	0	0	0	0	0		synonymous_variant	peg.4823	peptidase S9%2C prolyl oligopeptidase active site domain protein
Genotype1|A|4767221|G	0	0	0	0	0	0	1	0	0	0	0	0		missense_variant	peg.4867	Transmembrane transport protein MmpL family
Genotype1|T|4921250|C	0	0	0	0	0	0	1	0	0	0	0	0		synonymous_variant	peg.5033	hypothetical protein
Genotype1|T|5053173|C	0	0	0	0	0	0	1	0	0	0	0	0		missense_variant	peg.5165	Cyclohexanone monooxygenase (EC 1.14.13.22)
Genotype1|T|365651|C	0	0	0	0	0	0	1	0	0	0	0	0		missense_variant	peg.394	hypothetical protein		KEGG_ENZYME:3.4.25.1
Genotype1|G|883328|A	0	0	0	0	0	0	1	0	0	0	0	0		missense_variant	peg.921	Exodeoxyribonuclease VII large subunit (EC 3.1.11.6)	GO:0008855	KEGG_ENZYME:1.3.8.1
Genotype1|T|1138089|C	0	0	0	0	0	0	1	0	0	0	0	0		missense_variant	peg.1172	2-aminoethylphosphonate ABC transporter permease protein I (TC 3.A.1.9.1)
Genotype1|A|1937867|G	0	0	0	0	0	0	1	0	0	0	0	0		missense_variant	peg.1967	Ectoine hydroxylase
Genotype1|A|2358573|G	0	0	0	0	0	0	1	0	0	0	0	0		missense_variant	peg.2380	Aconitate hydratase (EC 4.2.1.3) @ 2-methylisocitrate dehydratase (EC 4.2.1.99)	GO:0003994
Genotype1|C|2587526|T	0	0	0	0	0	0	1	0	0	0	0	0		stop_gained	peg.2617	Sporulation transcription regulator WhiA
Genotype1|T|3653898|C	0	0	0	0	0	0	1	0	0	0	0	0		missense_variant	peg.3790	DNA polymerase IV-like protein ImuB
Genotype1|T|3804317|C	0	0	0	0	0	0	1	0	0	0	0	0		missense_variant	peg.3948	DNA-directed RNA polymerase beta subunit (EC 2.7.7.6)	GO:0003899
Genotype1|T|4049053|C	0	0	0	0	0	0	1	0	0	0	0	0		missense_variant	peg.4187	Fatty-acid O-methyltransferase (EC 2.1.1.15)
Genotype1|A|4341192|G	0	0	0	0	0	0	1	0	0	0	0	0		synonymous_variant	peg.4463	Alcohol dehydrogenase
Genotype1|T|4642515|C	0	0	0	0	0	0	1	0	0	0	0	0		missense_variant	peg.4772	Propionyl-CoA carboxylase beta chain (EC 6.4.1.3)	GO:0004658
Genotype1|T|4846756|C	0	0	0	0	0	0	1	0	0	0	0	0		synonymous_variant	peg.4955	Phosphate ABC transporter%2C permease protein PstA (TC 3.A.1.7.1)
Genotype1|T|4932917|C	0	0	0	0	0	0	1	0	0	0	0	0		missense_variant	peg.5043	FIG01967133: Putative secreted protein
Genotype1|A|5028505|G	0	0	0	0	0	0	1	0	0	0	0	0		missense_variant	peg.5143	hypothetical protein
Genotype1|C|5218908|T	0	0	0	0	0	0	1	0	0	0	0	0		synonymous_variant	peg.5347	hypothetical protein
Genotype1|A|153777|G	0	0	0	0	0	0	1	0	0	0	0	0		missense_variant	peg.172	Acyl-CoA dehydrogenase		KEGG_ENZYME:3.1.2.4
Genotype1|C|227830|T	0	0	0	0	0	0	1	0	0	0	0	0		synonymous_variant	peg.242	hypothetical protein		KEGG_ENZYME:2.4.1.1
Genotype1|T|505558|C	0	0	0	0	0	0	1	0	0	0	0	0		missense_variant	peg.525	PKS-associated protein PapA%2C condensation domain-containing		KEGG_ENZYME:2.5.1.78
Genotype1|A|687905|G	0	0	0	0	0	0	1	0	0	0	0	0		missense_variant	peg.707	Bacteriophage protein gp37		KEGG_ENZYME:1.3.8.1
Genotype1|T|1106660|C	0	0	0	0	0	0	1	0	0	0	0	0		missense_variant	peg.1139	DinG family ATP-dependent helicase YoaA	GO:0008026
Genotype1|A|1259646|G	0	0	0	0	0	0	1	0	0	0	0	0		missense_variant	peg.1277	Ribonuclease E (EC 3.1.26.12)
Genotype1|C|2549414|T	0	0	0	0	0	0	1	0	0	0	0	0		upstream_gene_variant
Genotype1|G|2831243|A	0	0	0	0	0	0	1	0	0	0	0	0		missense_variant	peg.2918	Polyketide synthase modules and related proteins @ Long-chain fatty-acid-CoA ligase (EC 6.2.1.3)%2C Mycobacterial subgroup FadD9
Genotype1|G|2934931|A	0	0	0	0	0	0	1	0	0	0	0	0		synonymous_variant	peg.3040	O-methyltransferase
Genotype1|T|3291290|C	0	0	0	0	0	0	1	0	0	0	0	0		missense_variant	peg.3408	hypothetical protein
Genotype1|C|4017248|T	0	0	0	0	0	0	1	0	0	0	0	0		synonymous_variant	peg.4169	Possible mycolic acid synthesis protein UmaA1
Genotype1|G|4307074|A	0	0	0	0	0	0	1	0	0	0	0	0		upstream_gene_variant
Genotype1|T|4535712|C	0	0	0	0	0	0	1	0	0	0	0	0		missense_variant	peg.4657	MCE-family lipoprotein MceE
Genotype1|C|4752916|T	0	0	0	0	0	0	1	0	0	0	0	0		synonymous_variant	peg.4854	Putative hydrolase in cluster with formaldehyde/S-nitrosomycothiol reductase MscR
Genotype1|T|4808771|C	0	0	0	0	0	0	1	0	0	0	0	0		missense_variant	peg.4915	hypothetical protein
Genotype1|T|4882967|C	0	0	0	0	0	0	1	0	0	0	0	0		synonymous_variant	peg.4998	hypothetical protein
Genotype1|G|4885016|A	0	0	0	0	0	0	1	0	0	0	0	0		missense_variant	peg.4999	hypothetical protein
Genotype1|T|5111869|C	0	0	0	0	0	0	1	0	0	0	0	0		missense_variant	peg.5233	Acyl-CoA:1-acyl-sn-glycerol-3-phosphate acyltransferase (EC 2.3.1.51)
Genotype1|A|340323|G	0	0	0	0	0	0	1	0	0	0	0	0		upstream_gene_variant
Genotype1|C|372100|T	0	0	0	0	0	0	1	0	0	0	0	0		upstream_gene_variant			GO:0016020
Genotype1|A|1727247|G	0	0	0	0	0	0	1	0	0	0	0	0		upstream_gene_variant
Genotype1|G|3018562|A	0	0	0	0	0	0	1	0	0	0	0	0		missense_variant	peg.3126	Methionine aminopeptidase (EC 3.4.11.18)	GO:0004239
Genotype1|C|3370629|T	0	0	0	0	0	0	1	0	0	0	0	0		missense_variant	peg.3520	Probable carboxylesterase LipT (EC 3.1.1.-)
Genotype1|C|3489630|T	0	0	0	0	0	0	1	0	0	0	0	0		missense_variant	peg.3638	hypothetical protein
Genotype1|T|4441318|C	0	0	0	0	0	0	1	0	0	0	0	0		synonymous_variant	peg.4567	hypothetical protein
Genotype1|T|4762211|C	0	0	0	0	0	0	1	0	0	0	0	0		start_lost	peg.4864	hypothetical protein
Genotype1|A|4918154|G	0	0	0	0	0	0	1	0	0	0	0	0		synonymous_variant	peg.5030	Leucyl-tRNA synthetase (EC 6.1.1.4)	GO:0004823
Genotype1|A|4936957|G	0	0	0	0	0	0	1	0	0	0	0	0		missense_variant	peg.5045	RNA polymerase ECF-type sigma factor
Genotype1|A|5242264|G	0	0	0	0	0	0	1	0	0	0	0	0		missense_variant	peg.5376	hypothetical protein
Genotype1|A|5314184|G	0	0	0	0	0	0	1	0	0	0	0	0		upstream_gene_variant
Genotype1|A|344832|G	0	0	0	0	0	0	1	0	0	0	0	0		missense_variant	peg.364	hypothetical protein		KEGG_ENZYME:1.1.1.1
Genotype1|G|591088|A	0	0	0	0	0	0	1	0	0	0	0	0		synonymous_variant	peg.597	hypothetical protein		KEGG_ENZYME:2.1.1.63
Genotype1|C|1147657|T	0	0	0	0	0	0	1	0	0	0	0	0		synonymous_variant	peg.1182	[Acyl-carrier-protein] acetyl transferase of FASI (EC 2.3.1.38) / Enoyl-[acyl-carrier-protein] reductase [NADPH%2C Si-specific] (EC 1.3.1.10) / 3-hydroxypalmitoyl-[acyl-carrier-protein] dehydratase of FASI (EC 4.2.1.61) / [Acyl-carrier-protein] malonyl transferase of FASI (EC 2.3.1.39) / [Acyl-carrier-protein] palmitoyl transferase of FASI (EC 2.3.1.-) / Acyl carrier protein of FASI / 3-oxoacyl-[…	GO:0004317
Genotype1|G|1566643|A	0	0	0	0	0	0	1	0	0	0	0	0		missense_variant	peg.1634	Octanoate-[acyl-carrier-protein]-protein-N-octanoyltransferase (EC 2.3.1.181)
Genotype1|T|2178517|C	0	0	0	0	0	0	1	0	0	0	0	0		missense_variant	peg.2202	FIG00821990: molecular chaperone
Genotype1|C|2496436|T	0	0	0	0	0	0	1	0	0	0	0	0		synonymous_variant	peg.2517	Integral membrane protein
Genotype1|C|2498791|T	0	0	0	0	0	0	1	0	0	0	0	0		upstream_gene_variant
Genotype1|T|2688706|C	0	0	0	0	0	0	1	0	0	0	0	0		missense_variant	peg.2749	hypothetical protein
Genotype1|C|2933657|T	0	0	0	0	0	0	1	0	0	0	0	0		synonymous_variant	peg.3038	hypothetical protein
Genotype1|G|3491478|A	0	0	0	0	0	0	1	0	0	0	0	0		synonymous_variant	peg.3639	hypothetical protein
Genotype1|T|4296410|C	0	0	0	0	0	0	1	0	0	0	0	0		missense_variant	peg.4423	Glyoxalase family protein
Genotype1|T|5016794|C	0	0	0	0	0	0	1	0	0	0	0	0		missense_variant	peg.5131	Fatty acid hydroxylase family (carotene hydroxylase/sterol desaturase)
Genotype1|T|5249307|C	0	0	0	0	0	0	1	0	0	0	0	0		missense_variant	peg.5383	hypothetical protein
Genotype1|G|5277936|A	0	0	0	0	0	0	1	0	0	0	0	0		missense_variant	peg.5424	hypothetical protein
Genotype1|C|5285156|T	0	0	0	0	0	0	1	0	0	0	0	0		missense_variant	peg.5432	hypothetical protein
Genotype1|G|334536|A	0	0	0	0	0	0	1	0	0	0	0	0		synonymous_variant	peg.351	3-hydroxyacyl-CoA dehydrogenase (EC 1.1.1.35)	GO:0003857	KEGG_ENZYME:2.3.1.179
Genotype1|T|678872|C	0	0	0	0	0	0	1	0	0	0	0	0		synonymous_variant	peg.685	hypothetical protein		KEGG_ENZYME:2.4.1.11
Genotype1|T|758349|C	0	0	0	0	0	0	1	0	0	0	0	0		missense_variant	peg.792	Protein-O-mannosyltransferase		KEGG_ENZYME:4.3.1.7
Genotype1|T|1414734|C	0	0	0	0	0	0	1	0	0	0	0	0		synonymous_variant	peg.1476	Phage protein
Genotype1|G|2648837|A	0	0	0	0	0	0	1	0	0	0	0	0		missense_variant	peg.2694	hypothetical protein
Genotype1|T|3260856|C	0	0	0	0	0	0	1	0	0	0	0	0		missense_variant	peg.3371	Ribonucleotide reductase of class Ib (aerobic)%2C beta subunit (EC 1.17.4.1)	GO:0004748
Genotype1|G|3622579|A	0	0	0	0	0	0	1	0	0	0	0	0		synonymous_variant	peg.3761	Tryptophanyl-tRNA synthetase (EC 6.1.1.2)	GO:0004830
Genotype1|C|3872613|T	0	0	0	0	0	0	1	0	0	0	0	0		synonymous_variant	peg.4015	O-succinylbenzoate synthase (EC 4.2.1.113)
Genotype1|T|3962274|C	0	0	0	0	0	0	1	0	0	0	0	0		synonymous_variant	peg.4113	hypothetical protein
Genotype1|G|4231432|A	0	0	0	0	0	0	1	0	0	0	0	0		missense_variant	peg.4363	Chaperone protein DnaK
Genotype1|A|4438539|G	0	0	0	0	0	0	1	0	0	0	0	0		missense_variant	peg.4565	Membrane protein
Genotype1|A|4958363|G	0	0	0	0	0	0	1	0	0	0	0	0		missense_variant	peg.5071	Zn-ribbon-containing%2C possibly RNA-binding protein and truncated derivatives
Genotype1|A|5054056|G	0	0	0	0	0	0	1	0	0	0	0	0		missense_variant	peg.5166	Oxidoreductase%2C short-chain dehydrogenase/reductase family
Genotype1|C|5391005|T	0	0	0	0	0	0	1	0	0	0	0	0		missense_variant	peg.5545	Catalase KatE (EC 1.11.1.6)
Genotype1|A|5472969|G	0	0	0	0	0	0	1	0	0	0	0	0		missense_variant	peg.5624	Putative oxidoreductase
Genotype1|A|902398|G	0	0	0	0	0	0	1	0	0	0	0	0		missense_variant	peg.943	hypothetical protein		KEGG_ENZYME:1.6.1.2
Genotype1|A|1971557|G	0	0	0	0	0	0	1	0	0	0	0	0		missense_variant	peg.2000	SSU ribosomal protein S1p	GO:0003723
Genotype1|T|4764346|C	0	0	0	0	0	0	1	0	0	0	0	0		upstream_gene_variant
Genotype1|A|4829193|G	0	0	0	0	0	0	1	0	0	0	0	0		synonymous_variant	peg.4932	hypothetical protein
Genotype1|G|5273627|A	0	0	0	0	0	0	1	0	0	0	0	0		synonymous_variant	peg.5419	hypothetical protein
Genotype1|T|5458540|C	0	0	0	0	0	0	1	0	0	0	0	0		missense_variant	peg.5610	cAMP-binding proteins - catabolite gene activator and regulatory subunit of cAMP-dependent protein kinases
Genotype1|T|2270822|C	0	0	0	0	0	0	1	0	0	0	0	0		missense_variant	peg.2297	hypothetical protein
Genotype1|A|2408706|G	0	0	0	0	0	0	1	0	0	0	0	0		synonymous_variant	peg.2433	FIG002813: LPPG:FO 2-phospho-L-lactate transferase like%2C CofD-like
Genotype1|G|3464458|A	0	0	0	0	0	0	1	0	0	0	0	0		missense_variant	peg.3609	ATP-dependent RNA helicase
Genotype1|A|4713158|G	0	0	0	0	0	0	1	0	0	0	0	0		missense_variant	peg.4812	Polyketide synthase modules and related proteins @ Long-chain fatty-acid-CoA ligase (EC 6.2.1.3)%2C Mycobacterial subgroup FadD9
Genotype1|T|5043101|C	0	0	0	0	0	0	1	0	0	0	0	0		missense_variant	peg.5156	Glutamate synthase [NADPH] large chain (EC 1.4.1.13)	GO:0004355
Genotype1|A|5285642|G	0	0	0	0	0	0	1	0	0	0	0	0		missense_variant	peg.5432	hypothetical protein
Genotype1|C|334348|T	0	0	0	0	0	0	1	0	0	0	0	0		missense_variant	peg.351	3-hydroxyacyl-CoA dehydrogenase (EC 1.1.1.35)	GO:0003857	KEGG_ENZYME:2.3.1.179
Genotype1|A|364878|G	0	0	0	0	0	0	1	0	0	0	0	0		upstream_gene_variant
Genotype1|T|421503|C	0	0	0	0	0	0	1	0	0	0	0	0		missense_variant	peg.442	Putative esterase		KEGG_ENZYME:1.4.4.2
Genotype1|A|421683|G	0	0	0	0	0	0	1	0	0	0	0	0		missense_variant	peg.443	hypothetical protein		KEGG_ENZYME:2.3.3.9
Genotype1|A|589901|G	0	0	0	0	0	0	1	0	0	0	0	0		missense_variant	peg.596	Conserved hypothetical integral membrane protein YrbEa		KEGG_ENZYME:2.7.1.63
Genotype1|A|1166068|G	0	0	0	0	0	0	1	0	0	0	0	0		missense_variant	peg.1195	Transcriptional regulator%2C AcrR family
Genotype1|C|1207019|T	0	0	0	0	0	0	1	0	0	0	0	0		synonymous_variant	peg.1229	Single-stranded DNA-binding protein	GO:0003697
Genotype1|G|1760436|A	0	0	0	0	0	0	1	0	0	0	0	0		missense_variant	peg.1821	Phenyloxazoline synthase (EC 6.3.2.-) [mycobactin] siderophore @ Phenyloxazoline synthase siderophore%2C Irp2-like
Genotype1|T|2636157|C	0	0	0	0	0	0	1	0	0	0	0	0		upstream_gene_variant
Genotype1|A|4680588|G	0	0	0	0	0	0	1	0	0	0	0	0		synonymous_variant	peg.4788	Polyketide synthase modules and related proteins
Genotype1|T|4836643|C	0	0	0	0	0	0	1	0	0	0	0	0		upstream_gene_variant
Genotype1|A|189245|G	0	0	0	0	0	0	1	0	0	0	0	0		missense_variant	peg.208	Acyl-CoA transferase domain of IgrD / Nucleic-acid-binding domain of IgrD		KEGG_ENZYME:5.1.3.2
Genotype1|A|652200|G	0	0	0	0	0	0	1	0	0	0	0	0		synonymous_variant	peg.655	Isohexenylglutaconyl-CoA hydratase (EC 4.2.1.57)		KEGG_ENZYME:3.2.2.27
Genotype1|G|2481262|A	0	0	0	0	0	0	1	0	0	0	0	0		missense_variant	peg.2504	hypothetical protein
Genotype1|A|4165651|G	0	0	0	0	0	0	1	0	0	0	0	0		synonymous_variant	peg.4298	hypothetical protein
Genotype1|G|4291664|A	0	0	0	0	0	0	1	0	0	0	0	0		missense_variant	peg.4418	hypothetical protein
Genotype1|A|5317922|G	0	0	0	0	0	0	1	0	0	0	0	0		missense_variant	peg.5473	L-cystine ABC transporter%2C substrate-binding protein TcyA / L-cystine ABC transporter%2C permease protein TcyB
Genotype1|C|1223599|T	0	0	0	0	0	0	1	0	0	0	0	0		synonymous_variant	peg.1243	Protein disulfide oxidoreductase
Genotype1|T|3768901|C	0	0	0	0	0	0	1	0	0	0	0	0		missense_variant	peg.3913	Mycofactocin binding protein MftB
Genotype1|G|3780667|A	0	0	0	0	0	0	1	0	0	0	0	0		synonymous_variant	peg.3925	hypothetical protein
Genotype1|C|891011|T	0	0	0	0	0	0	1	0	0	0	0	0		synonymous_variant	peg.932	GTP-binding and nucleic acid-binding protein YchF	GO:0005622	KEGG_ENZYME:1.3.8.4
Genotype1|A|2636857|G	0	0	0	0	0	0	1	0	0	0	0	0		missense_variant	peg.2681	hypothetical protein
Genotype1|T|2926927|C	0	0	0	0	0	0	1	0	0	0	0	0		missense_variant	peg.3033	DNA translocase FtsK
Genotype1|A|3288791|G	0	0	0	0	0	0	1	0	0	0	0	0		missense_variant	peg.3405	Long-chain-fatty-acid--CoA ligase (EC 6.2.1.3)	GO:0004467
Genotype1|A|4224716|G	0	0	0	0	0	0	1	0	0	0	0	0		missense_variant	peg.4356	hypothetical protein
Genotype1|C|4452677|T	0	0	0	0	0	0	1	0	0	0	0	0		synonymous_variant	peg.4577	hypothetical protein
Genotype1|C|367692|T	0	0	0	0	0	0	1	0	0	0	0	0		missense_variant	peg.395	hypothetical protein		KEGG_ENZYME:3.4.25.1
Genotype1|A|1854486|G	0	0	0	0	0	0	1	0	0	0	0	0		missense_variant	peg.1910	Transmembrane transport protein MmpL family
Genotype1|T|2582119|C	0	0	0	0	0	0	1	0	0	0	0	0		missense_variant	peg.2613	hypothetical protein
Genotype1|A|4087140|G	0	0	0	0	0	0	1	0	0	0	0	0		upstream_gene_variant
Genotype1|A|4999860|G	0	0	0	0	0	0	1	0	0	0	0	0		missense_variant	peg.5115	hypothetical protein
Genotype1|A|4896135|G	0	0	0	0	0	0	1	0	0	0	0	0		missense_variant	peg.5008	Multimodular transpeptidase-transglycosylase (EC 2.4.1.129) (EC 3.4.-.-) > PonA1
Genotype1|A|1035595|G	0	0	0	0	0	0	0	1	0	0	0	0	Genotype 8	missense_variant	peg.1079	Potassium efflux system KefA protein / Small-conductance mechanosensitive channel		KEGG_ENZYME:6.2.1.1
Genotype1|A|1178590|G	0	0	0	0	0	0	0	1	0	0	0	0		upstream_gene_variant
Genotype1|A|1321000|G	0	0	0	0	0	0	0	1	0	0	0	0		upstream_gene_variant
Genotype1|A|1466836|G	0	0	0	0	0	0	0	1	0	0	0	0		missense_variant	peg.1531	Catalase-like heme-binding protein
Genotype1|A|1548069|G	0	0	0	0	0	0	0	1	0	0	0	0		missense_variant	peg.1612	Glutamine synthetase adenylyl-L-tyrosine phosphorylase (EC 2.7.7.89) / Glutamate-ammonia-ligase adenylyltransferase (EC 2.7.7.42)	GO:0008882
Genotype1|A|1639330|G	0	0	0	0	0	0	0	1	0	0	0	0		missense_variant	peg.1708	hypothetical protein
Genotype1|A|1846883|G	0	0	0	0	0	0	0	1	0	0	0	0		upstream_gene_variant
Genotype1|A|224365|G	0	0	0	0	0	0	0	1	0	0	0	0		missense_variant	peg.240	Oxidoreductase		KEGG_ENZYME:2.4.1.18
Genotype1|A|228876|G	0	0	0	0	0	0	0	1	0	0	0	0		synonymous_variant	peg.243	hypothetical protein		KEGG_ENZYME:3.5.1.19
Genotype1|A|2627580|G	0	0	0	0	0	0	0	1	0	0	0	0		upstream_gene_variant
Genotype1|A|2681129|G	0	0	0	0	0	0	0	1	0	0	0	0		missense_variant	peg.2739	hypothetical protein
Genotype1|A|3863655|G	0	0	0	0	0	0	0	1	0	0	0	0		missense_variant	peg.4006	hypothetical protein
Genotype1|A|4029286|G	0	0	0	0	0	0	0	1	0	0	0	0		missense_variant	peg.4180	Polyketide synthase modules and related proteins
Genotype1|A|4057269|G	0	0	0	0	0	0	0	1	0	0	0	0		upstream_gene_variant
Genotype1|A|419122|G	0	0	0	0	0	0	0	1	0	0	0	0		missense_variant	peg.441	PKS-associated protein PapA%2C condensation domain-containing		KEGG_ENZYME:2.7.8.41
Genotype1|A|4283813|G	0	0	0	0	0	0	0	1	0	0	0	0		missense_variant	peg.4411	hypothetical protein
Genotype1|A|4361238|G	0	0	0	0	0	0	0	1	0	0	0	0		synonymous_variant	peg.4482	hypothetical protein
Genotype1|A|4423901|G	0	0	0	0	0	0	0	1	0	0	0	0		missense_variant	peg.4553	hypothetical protein
Genotype1|A|4666855|G	0	0	0	0	0	0	0	1	0	0	0	0		synonymous_variant	peg.4788	Polyketide synthase modules and related proteins
Genotype1|A|4731733|G	0	0	0	0	0	0	0	1	0	0	0	0		stop_lost	peg.4831	Phytoene dehydrogenase and related proteins	GO:0016491
Genotype1|A|4763551|G	0	0	0	0	0	0	0	1	0	0	0	0		synonymous_variant	peg.4866	hypothetical protein
Genotype1|A|4864088|G	0	0	0	0	0	0	0	1	0	0	0	0		missense_variant	peg.4977	Helix-turn-helix motif
Genotype1|A|4871006|G	0	0	0	0	0	0	0	1	0	0	0	0		synonymous_variant	peg.4983	hypothetical protein
Genotype1|A|4914611|G	0	0	0	0	0	0	0	1	0	0	0	0		missense_variant	peg.5028	hypothetical protein
Genotype1|A|4930798|G	0	0	0	0	0	0	0	1	0	0	0	0		missense_variant	peg.5043	FIG01967133: Putative secreted protein
Genotype1|A|49597|G	0	0	0	0	0	0	0	1	0	0	0	0		missense_variant	peg.63	hypothetical protein		KEGG_ENZYME:2.6.1.66
Genotype1|A|4966528|G	0	0	0	0	0	0	0	1	0	0	0	0		upstream_gene_variant
Genotype1|A|5003712|G	0	0	0	0	0	0	0	1	0	0	0	0		missense_variant	peg.5120	ATP-dependent helicase HrpA
Genotype1|A|5022782|G	0	0	0	0	0	0	0	1	0	0	0	0		missense_variant	peg.5138	Cyclohexanone monooxygenase (EC 1.14.13.22)
Genotype1|A|5027192|G	0	0	0	0	0	0	0	1	0	0	0	0		synonymous_variant	peg.5141	Transcriptional regulator%2C IclR family	GO:0003677
Genotype1|A|5121477|G	0	0	0	0	0	0	0	1	0	0	0	0		missense_variant	peg.5240	5-Phosphoribosyl diphosphate (PRPP): decaprenyl-phosphate 5-phosphoribosyltransferase (EC 2.4.2.45)
Genotype1|A|5129774|G	0	0	0	0	0	0	0	1	0	0	0	0		missense_variant	peg.5246	Polyketide synthase modules and related proteins @ Long-chain fatty-acid-AMP ligase%2C Mycobacterial subgroup FadD32
Genotype1|A|5138614|G	0	0	0	0	0	0	0	1	0	0	0	0		missense_variant	peg.5250	Cobalt/zinc/cadmium resistance protein CzcD
Genotype1|A|5289862|G	0	0	0	0	0	0	0	1	0	0	0	0		synonymous_variant	peg.5439	hypothetical protein
Genotype1|A|5294495|G	0	0	0	0	0	0	0	1	0	0	0	0		missense_variant	peg.5446	hypothetical protein
Genotype1|A|5437356|G	0	0	0	0	0	0	0	1	0	0	0	0		missense_variant	peg.5592	Exodeoxyribonuclease V beta chain (EC 3.1.11.5)	GO:0008854
Genotype1|A|681391|G	0	0	0	0	0	0	0	1	0	0	0	0		synonymous_variant	peg.692	hypothetical protein		KEGG_ENZYME:1.1.1.195,KEGG_ENZYME:1.1.1.1
Genotype1|A|976779|G	0	0	0	0	0	0	0	1	0	0	0	0		missense_variant	peg.1027	Efflux ABC transporter%2C permease protein		KEGG_ENZYME:2.3.1.122
Genotype1|A|986504|G	0	0	0	0	0	0	0	1	0	0	0	0		missense_variant	peg.1037	hypothetical protein		KEGG_ENZYME:2.7.1.121
Genotype1|C|1216984|T	0	0	0	0	0	0	0	1	0	0	0	0		missense_variant	peg.1235	Alpha-glucosidase (EC 3.2.1.20)	GO:0004558
Genotype1|C|222817|T	0	0	0	0	0	0	0	1	0	0	0	0		synonymous_variant	peg.238	Transcriptional regulator%2C AcrR family		KEGG_ENZYME:5.1.99.1
Genotype1|C|2295549|T	0	0	0	0	0	0	0	1	0	0	0	0		missense_variant	peg.2325	Lipase 1 (EC 3.1.1.3)
Genotype1|C|250179|T	0	0	0	0	0	0	0	1	0	0	0	0		missense_variant	peg.266	Two-component system phosphate sensor kinase%2C PhoR		KEGG_ENZYME:1.14.19.3
Genotype1|C|3035242|T	0	0	0	0	0	0	0	1	0	0	0	0		missense_variant	peg.3144	hypothetical protein
Genotype1|C|3081980|T	0	0	0	0	0	0	0	1	0	0	0	0		missense_variant	peg.3199	[Protein-PII] uridylyltransferase (EC 2.7.7.59) / [Protein-PII]-UMP uridylyl-removing enzyme	GO:0008773
Genotype1|C|3183970|T	0	0	0	0	0	0	0	1	0	0	0	0		synonymous_variant	peg.3294	hypothetical protein
Genotype1|C|3805171|T	0	0	0	0	0	0	0	1	0	0	0	0		synonymous_variant	peg.3948	DNA-directed RNA polymerase beta subunit (EC 2.7.7.6)	GO:0003899
Genotype1|C|4091537|T	0	0	0	0	0	0	0	1	0	0	0	0		synonymous_variant	peg.4226	hypothetical protein
Genotype1|C|4872541|T	0	0	0	0	0	0	0	1	0	0	0	0		missense_variant	peg.4985	hypothetical protein
Genotype1|C|4968800|T	0	0	0	0	0	0	0	1	0	0	0	0		synonymous_variant	peg.5083	hypothetical protein
Genotype1|C|5046232|T	0	0	0	0	0	0	0	1	0	0	0	0		synonymous_variant	peg.5157	Glutamate synthase [NADPH] small chain (EC 1.4.1.13)	GO:0004355
Genotype1|C|5052448|T	0	0	0	0	0	0	0	1	0	0	0	0		missense_variant	peg.5165	Cyclohexanone monooxygenase (EC 1.14.13.22)
Genotype1|C|5171296|T	0	0	0	0	0	0	0	1	0	0	0	0		missense_variant	peg.5275	hypothetical protein
Genotype1|C|5212869|T	0	0	0	0	0	0	0	1	0	0	0	0		missense_variant	peg.5335	hypothetical protein
Genotype1|C|749614|T	0	0	0	0	0	0	0	1	0	0	0	0		missense_variant	peg.781	Integral membrane protein		KEGG_ENZYME:5.4.2.10
Genotype1|G|1063674|A	0	0	0	0	0	0	0	1	0	0	0	0		missense_variant	peg.1104	Homoserine kinase (EC 2.7.1.39)	GO:0004413
Genotype1|G|194423|A	0	0	0	0	0	0	0	1	0	0	0	0		missense_variant	peg.214	3-oxosteroid 1-dehydrogenase (EC 1.3.99.4)		KEGG_ENZYME:1.1.1.38
Genotype1|G|2750544|C	0	0	0	0	0	0	0	1	0	0	0	0		missense_variant	peg.2822	hypothetical protein
Genotype1|G|2805147|A	0	0	0	0	0	0	0	1	0	0	0	0		synonymous_variant	peg.2896	oxidoreductase of aldo/keto reductase family%2C subgroup 1
Genotype1|G|3470009|A	0	0	0	0	0	0	0	1	0	0	0	0		synonymous_variant	peg.3616	Transcription regulator [contains diacylglycerol kinase catalytic domain]	GO:0007205
Genotype1|G|3576792|A	0	0	0	0	0	0	0	1	0	0	0	0		missense_variant	peg.3719	Thiosulfate sulfurtransferase%2C rhodanese (EC 2.8.1.1)
Genotype1|G|3645078|A	0	0	0	0	0	0	0	1	0	0	0	0		synonymous_variant	peg.3781	Error-prone repair homolog of DNA polymerase III alpha subunit (EC 2.7.7.7)
Genotype1|G|4200388|A	0	0	0	0	0	0	0	1	0	0	0	0		missense_variant	peg.4330	Rhodanese-related sulfurtransferase
Genotype1|G|4361648|A	0	0	0	0	0	0	0	1	0	0	0	0		missense_variant	peg.4482	hypothetical protein
Genotype1|G|4835641|A	0	0	0	0	0	0	0	1	0	0	0	0		synonymous_variant	peg.4941	hypothetical protein
Genotype1|G|4879221|A	0	0	0	0	0	0	0	1	0	0	0	0		synonymous_variant	peg.4992	hypothetical protein
Genotype1|G|5076731|A	0	0	0	0	0	0	0	1	0	0	0	0		synonymous_variant	peg.5192	O-methyltransferase
Genotype1|G|5407287|A	0	0	0	0	0	0	0	1	0	0	0	0		missense_variant	peg.5563	Glutamate--cysteine ligase (EC 6.3.2.2)	GO:0004357
Genotype1|G|545525|A	0	0	0	0	0	0	0	1	0	0	0	0		missense_variant	peg.553	hypothetical protein		KEGG_ENZYME:6.1.1.21
Genotype1|G|546472|A	0	0	0	0	0	0	0	1	0	0	0	0		missense_variant	peg.554	hypothetical protein		KEGG_ENZYME:5.2.1.8
Genotype1|G|616592|A	0	0	0	0	0	0	0	1	0	0	0	0		missense_variant	peg.621	putative membrane protein		KEGG_ENZYME:6.1.1.15
Genotype1|G|907102|A	0	0	0	0	0	0	0	1	0	0	0	0		missense_variant	peg.947	hypothetical protein		KEGG_ENZYME:1.6.5.5
Genotype1|T|1162357|C	0	0	0	0	0	0	0	1	0	0	0	0		synonymous_variant	peg.1191	hypothetical protein
Genotype1|T|1250954|C	0	0	0	0	0	0	0	1	0	0	0	0		synonymous_variant	peg.1271	hypothetical protein
Genotype1|T|1384918|C	0	0	0	0	0	0	0	1	0	0	0	0		missense_variant	peg.1417	hypothetical protein
Genotype1|T|1442944|C	0	0	0	0	0	0	0	1	0	0	0	0		synonymous_variant	peg.1507	hypothetical protein
Genotype1|T|1692174|C	0	0	0	0	0	0	0	1	0	0	0	0		upstream_gene_variant
Genotype1|T|170558|C	0	0	0	0	0	0	0	1	0	0	0	0		missense_variant	peg.188	3-[(3aS%2C4S%2C7aS)-7a-methyl-1%2C5-dioxo-octahydro-1H-inden-4-yl]propanoyl:CoA ligase (EC 6.2.1.41) @ Long-chain fatty-acid-CoA ligase (EC 6.2.1.3)%2C Mycobacterial subgroup FadD3		KEGG_ENZYME:1.14.19.2
Genotype1|T|1846884|C	0	0	0	0	0	0	0	1	0	0	0	0		upstream_gene_variant
Genotype1|T|1853595|C	0	0	0	0	0	0	0	1	0	0	0	0		missense_variant	peg.1910	Transmembrane transport protein MmpL family
Genotype1|T|2287920|C	0	0	0	0	0	0	0	1	0	0	0	0		synonymous_variant	peg.2318	Histidinol-phosphate aminotransferase (EC 2.6.1.9)	GO:0004400
Genotype1|T|2407230|C	0	0	0	0	0	0	0	1	0	0	0	0		synonymous_variant	peg.2431	hypothetical protein
Genotype1|T|2485079|C	0	0	0	0	0	0	0	1	0	0	0	0		upstream_gene_variant			GO:0004813
Genotype1|T|2565102|C	0	0	0	0	0	0	0	1	0	0	0	0		missense_variant	peg.2594	putative adsorption protein%2C phage related
Genotype1|T|2778389|C	0	0	0	0	0	0	0	1	0	0	0	0		missense_variant	peg.2872	hypothetical protein
Genotype1|T|2859859|C	0	0	0	0	0	0	0	1	0	0	0	0		synonymous_variant	peg.2948	Na+/H+ antiporter NhaA type
Genotype1|T|3014694|C	0	0	0	0	0	0	0	1	0	0	0	0		missense_variant	peg.3122	Lysophospholipase (EC 3.1.1.5)	GO:0004622
Genotype1|T|3286679|C	0	0	0	0	0	0	0	1	0	0	0	0		synonymous_variant	peg.3402	Cytosine/purine/uracil/thiamine/allantoin permease family protein	GO:0016020
Genotype1|T|3474335|C	0	0	0	0	0	0	0	1	0	0	0	0		missense_variant	peg.3622	RNA polymerase sigma factor RpoE	GO:0016987
Genotype1|T|3932470|C	0	0	0	0	0	0	0	1	0	0	0	0		missense_variant	peg.4082	putative oxidoreductase%2C nitronate monooxygenase family
Genotype1|T|3996393|C	0	0	0	0	0	0	0	1	0	0	0	0		missense_variant	peg.4145	hypothetical protein
Genotype1|T|405857|C	0	0	0	0	0	0	0	1	0	0	0	0		missense_variant	peg.428	lipid carrier protein or keto acyl-CoA thiolase Ltp3		KEGG_ENZYME:4.3.2.1
Genotype1|T|4114731|C	0	0	0	0	0	0	0	1	0	0	0	0		missense_variant	peg.4250	Long-chain-fatty-acid--CoA ligase (EC 6.2.1.3) @ Long-chain fatty-acid-CoA ligase (EC 6.2.1.3)%2C Mycobacterial subgroup FadD19	GO:0004467
Genotype1|T|4153856|C	0	0	0	0	0	0	0	1	0	0	0	0		missense_variant	peg.4289	Transcriptional regulator%2C CdaR-family
Genotype1|T|4186774|C	0	0	0	0	0	0	0	1	0	0	0	0		missense_variant	peg.4317	Glucose-6-phosphate dehydrogenase (coenzyme F420) (EC 1.1.98.2)
Genotype1|T|4318469|C	0	0	0	0	0	0	0	1	0	0	0	0		missense_variant	peg.4441	hypothetical protein
Genotype1|T|4358761|C	0	0	0	0	0	0	0	1	0	0	0	0		synonymous_variant	peg.4479	hypothetical protein
Genotype1|T|4695008|C	0	0	0	0	0	0	0	1	0	0	0	0		synonymous_variant	peg.4799	hypothetical protein
Genotype1|T|4700764|C	0	0	0	0	0	0	0	1	0	0	0	0		missense_variant	peg.4802	Transmembrane transport protein MmpL4
Genotype1|T|4765775|C	0	0	0	0	0	0	0	1	0	0	0	0		missense_variant	peg.4867	Transmembrane transport protein MmpL family
Genotype1|T|4784534|C	0	0	0	0	0	0	0	1	0	0	0	0		upstream_gene_variant
Genotype1|T|4833740|C	0	0	0	0	0	0	0	1	0	0	0	0		synonymous_variant	peg.4940	hypothetical protein
Genotype1|T|4879771|C	0	0	0	0	0	0	0	1	0	0	0	0		missense_variant	peg.4993	hypothetical protein
Genotype1|T|4882534|C	0	0	0	0	0	0	0	1	0	0	0	0		missense_variant	peg.4998	hypothetical protein
Genotype1|T|4895466|C	0	0	0	0	0	0	0	1	0	0	0	0		missense_variant	peg.5008	Multimodular transpeptidase-transglycosylase (EC 2.4.1.129) (EC 3.4.-.-) > PonA1
Genotype1|T|4903184|C	0	0	0	0	0	0	0	1	0	0	0	0		missense_variant	peg.5016	gamma-aminobutyrate (GABA) permease @ L-arginine permease
Genotype1|T|4915874|C	0	0	0	0	0	0	0	1	0	0	0	0		synonymous_variant	peg.5029	Short-chain dehydrogenase/reductase SDR?
Genotype1|T|4990333|C	0	0	0	0	0	0	0	1	0	0	0	0		synonymous_variant	peg.5104	FHA-domain-containing protein
Genotype1|T|4992246|C	0	0	0	0	0	0	0	1	0	0	0	0		upstream_gene_variant
Genotype1|T|5018469|C	0	0	0	0	0	0	0	1	0	0	0	0		missense_variant	peg.5133	Uncharacterized MFS-type transporter
Genotype1|T|5055902|C	0	0	0	0	0	0	0	1	0	0	0	0		missense_variant	peg.5168	hypothetical protein
Genotype1|T|5066686|C	0	0	0	0	0	0	0	1	0	0	0	0		synonymous_variant	peg.5179	hypothetical protein
Genotype1|T|5087667|C	0	0	0	0	0	0	0	1	0	0	0	0		synonymous_variant	peg.5206	hypothetical protein
Genotype1|T|5101065|C	0	0	0	0	0	0	0	1	0	0	0	0		missense_variant	peg.5219	Uncharacterized protein Rv3835
Genotype1|T|5156598|C	0	0	0	0	0	0	0	1	0	0	0	0		synonymous_variant	peg.5262	Phosphoenolpyruvate-dihydroxyacetone phosphotransferase (EC 2.7.1.121)%2C dihydroxyacetone binding subunit DhaK
Genotype1|T|5163500|C	0	0	0	0	0	0	0	1	0	0	0	0		upstream_gene_variant
Genotype1|T|5237009|C	0	0	0	0	0	0	0	1	0	0	0	0		missense_variant	peg.5374	hypothetical protein
Genotype1|T|569194|C	0	0	0	0	0	0	0	1	0	0	0	0		missense_variant	peg.576	Transcriptional regulator%2C AcrR family		KEGG_ENZYME:4.1.1.97
Genotype1|T|902977|C	0	0	0	0	0	0	0	1	0	0	0	0		missense_variant	peg.944	Dolichyl-phosphate-mannose-protein mannosyltransferase family		KEGG_ENZYME:1.6.1.2
Genotype1|T|921560|G	0	0	0	0	0	0	0	1	0	0	0	0		missense_variant	peg.964	hypothetical protein		KEGG_ENZYME:2.-.-.-
Genotype1|C|1274950|T	0	0	0	0	0	0	0	0	1	0	0	1	Node 5	synonymous_variant	peg.1295	DegV family protein
Genotype1|C|3970704|T	0	0	0	0	0	0	0	0	1	0	0	1		synonymous_variant	peg.4121	Cyclohexanone monooxygenase (EC 1.14.13.22)
Genotype1|A|4989393|G	0	0	0	0	0	0	0	0	1	0	0	1		missense_variant	peg.5103	Serine/threonine phosphatase PPP (EC 3.1.3.16)
Genotype1|C|250891|T	0	0	0	0	0	0	0	0	1	0	0	1		missense_variant	peg.266	Two-component system phosphate sensor kinase%2C PhoR		KEGG_ENZYME:1.14.19.3
Genotype1|G|2247477|A	0	0	0	0	0	0	0	0	1	0	0	1		missense_variant	peg.2275	Cytochrome d ubiquinol oxidase subunit I (EC 1.10.3.-)	GO:0016491
Genotype1|A|501402|G	0	0	0	0	0	0	0	0	1	0	0	1		synonymous_variant	peg.524	Transmembrane transport protein MmpL8/MmpL10/MmpL12		KEGG_ENZYME:1.2.1.3
Genotype1|C|1357768|T	0	0	0	0	0	0	0	0	1	0	0	1		synonymous_variant	peg.1381	DNA primase DnaG
Genotype1|G|3791165|A	0	0	0	0	0	0	0	0	1	0	0	1		missense_variant	peg.3938	Enoyl-CoA hydratase EchA4 (EC 4.2.1.17)
Genotype1|A|1744357|G	0	0	0	0	0	0	0	0	1	0	0	1		missense_variant	peg.1816	Polyketide synthetase MbtD @ Polyketide synthase
Genotype1|C|969431|T	0	0	0	0	0	0	0	0	1	0	0	1		missense_variant	peg.1016	hypothetical protein		KEGG_ENZYME:4.2.1.51
Genotype1|A|1222057|G	0	0	0	0	0	0	0	0	1	0	0	1		missense_variant	peg.1242	Membrane alanine aminopeptidase N (EC 3.4.11.2)	GO:0004179
Genotype1|G|3489754|A	0	0	0	0	0	0	0	0	1	0	0	1		synonymous_variant	peg.3638	hypothetical protein
Genotype1|G|4118617|A	0	0	0	0	0	0	0	0	1	0	0	1		synonymous_variant	peg.4253	N5%2CN10-methylenetetrahydromethanopterin reductase-related protein%2C BCG_3584c family
Genotype1|T|5121252|C	0	0	0	0	0	0	0	0	1	0	0	1		missense_variant	peg.5240	5-Phosphoribosyl diphosphate (PRPP): decaprenyl-phosphate 5-phosphoribosyltransferase (EC 2.4.2.45)
Genotype1|T|5141645|C	0	0	0	0	0	0	0	0	1	0	0	1		missense_variant	peg.5252	Integral membrane indolylacetylinositol arabinosyltransferase EmbB (EC 2.4.2.-)
Genotype1|T|1700867|C	0	0	0	0	0	0	0	0	1	0	0	1		upstream_gene_variant
Genotype1|T|3402783|C	0	0	0	0	0	0	0	0	1	0	0	1		missense_variant	peg.3553	hypothetical protein
Genotype1|G|1598026|A	0	0	0	0	0	0	0	0	1	0	0	1		synonymous_variant	peg.1668	hypothetical protein
Genotype1|T|1325737|C	0	0	0	0	0	0	0	0	1	0	0	1		missense_variant	peg.1350	Zinc uptake regulation protein Zur
Genotype1|A|779623|G	0	0	0	0	0	0	0	0	1	0	0	1		missense_variant	peg.809	4-diphosphocytidyl-2-C-methyl-D-erythritol kinase (EC 2.7.1.148)	GO:0050515	KEGG_ENZYME:4.1.3.36
Genotype1|A|2682535|G	0	0	0	0	0	0	0	0	1	0	0	1		upstream_gene_variant
Genotype1|T|5278316|C	0	0	0	0	0	0	0	0	1	0	0	1		synonymous_variant	peg.5424	hypothetical protein
Genotype1|G|3856060|A	0	0	0	0	0	0	0	0	1	0	0	1		synonymous_variant	peg.3997	hypothetical protein
Genotype1|T|4530093|C	0	0	0	0	0	0	0	0	1	0	0	1		upstream_gene_variant
Genotype1|A|3739638|G	0	0	0	0	0	0	0	0	1	0	0	1		missense_variant	peg.3879	NADP-specific glutamate dehydrogenase (EC 1.4.1.4)	GO:0004354
Genotype1|T|4421142|C	0	0	0	0	0	0	0	0	1	0	0	1		synonymous_variant	peg.4548	beta-glycosyl hydrolase
Genotype1|G|4799864|A	0	0	0	0	0	0	0	0	1	0	0	1		synonymous_variant	peg.4906	Phage endolysin
Genotype1|G|3091310|T	0	0	0	0	0	0	0	0	1	0	0	1		synonymous_variant	peg.3208	Chromosome partition protein smc	GO:0051276
Genotype1|A|3634712|G	0	0	0	0	0	0	0	0	1	0	0	1		synonymous_variant	peg.3772	NADH:flavin oxidoreductases%2C Old Yellow Enzyme family
Genotype1|T|4357850|C	0	0	0	0	0	0	0	0	1	0	0	1		upstream_gene_variant
Genotype1|C|5073609|T	0	0	0	0	0	0	0	0	1	0	0	1		missense_variant	peg.5189	hypothetical protein
Genotype1|G|2679305|A	0	0	0	0	0	0	0	0	1	0	0	1		missense_variant	peg.2734	hypothetical protein
Genotype1|T|5007720|C	0	0	0	0	0	0	0	0	1	0	0	1		missense_variant	peg.5121	hypothetical protein
Genotype1|T|5458705|C	0	0	0	0	0	0	0	0	1	0	0	1		missense_variant	peg.5610	cAMP-binding proteins - catabolite gene activator and regulatory subunit of cAMP-dependent protein kinases
Genotype1|A|2089888|G	0	0	0	0	0	0	0	0	1	0	0	1		missense_variant	peg.2111	Glycine dehydrogenase [decarboxylating] (glycine cleavage system P protein) (EC 1.4.4.2)	GO:0004375
Genotype1|T|4806993|C	0	0	0	0	0	0	0	0	1	0	0	1		missense_variant	peg.4914	hypothetical protein
Genotype1|T|1213368|C	0	0	0	0	0	0	0	0	1	0	0	1		synonymous_variant	peg.1231	NAD-specific glutamate dehydrogenase (EC 1.4.1.2)%2C large form
Genotype1|A|3141429|G	0	0	0	0	0	0	0	0	1	0	0	1		missense_variant	peg.3258	Transcriptional regulator%2C IclR family	GO:0003677
Genotype1|A|4056945|G	0	0	0	0	0	0	0	0	1	0	0	1		missense_variant	peg.4195	hypothetical protein
Genotype1|A|435390|G	0	0	0	0	0	0	0	0	1	0	0	1		missense_variant	peg.453	Molybdopterin adenylyltransferase (EC 2.7.7.75)		KEGG_ENZYME:1.3.8.1
Genotype1|A|4733080|G	0	0	0	0	0	0	0	0	1	0	0	1		upstream_gene_variant
Genotype1|C|2102539|T	0	0	0	0	0	0	0	0	1	0	0	1		missense_variant	peg.2121	hypothetical protein
Genotype1|T|4157181|C	0	0	0	0	0	0	0	0	1	0	0	1		missense_variant	peg.4291	Monoamine oxidase (1.4.3.4)
Genotype1|T|5309951|C	0	0	0	0	0	0	0	0	1	0	0	1		missense_variant	peg.5464	hypothetical protein
Genotype1|C|2938431|T	0	0	0	0	0	0	0	0	1	0	0	1		missense_variant	peg.3043	Thymidylate synthase ThyX (EC 2.1.1.148)
Genotype1|C|4897118|T	0	0	0	0	0	0	0	0	1	0	0	1		upstream_gene_variant
Genotype1|C|4841246|T	0	0	0	0	0	0	0	0	1	0	0	1		synonymous_variant	peg.4948	Arsenical resistance operon repressor / Arsenate reductase (EC 1.20.4.4) thioredoxin-coupled%2C LMWP family	GO:0005622
Genotype1|T|4890482|C	0	0	0	0	0	0	0	0	1	0	0	1		upstream_gene_variant
Genotype1|A|5210492|G	0	0	0	0	0	0	0	0	1	0	0	1		upstream_gene_variant
Genotype1|C|2423420|T	0	0	0	0	0	0	0	0	1	0	0	1		missense_variant	peg.2445	hypothetical protein
Genotype1|A|1663660|G	0	0	0	0	0	0	0	0	1	0	0	1		synonymous_variant	peg.1732	Transmembrane transport protein MmpL family
Genotype1|A|4463400|T	0	0	0	0	0	0	0	0	1	0	0	1		synonymous_variant	peg.4591	hypothetical protein
Genotype1|A|4987123|G	0	0	0	0	0	0	0	0	1	0	0	1		synonymous_variant	peg.5101	FtsI-like cell elongation transpeptidase
Genotype1|G|783879|A	0	0	0	0	0	0	0	0	1	0	0	1		synonymous_variant	peg.812	Peptidyl-tRNA hydrolase (EC 3.1.1.29)	GO:0004045	KEGG_ENZYME:1.15.1.1
Genotype1|G|4894787|A	0	0	0	0	0	0	0	0	1	0	0	1		synonymous_variant	peg.5008	Multimodular transpeptidase-transglycosylase (EC 2.4.1.129) (EC 3.4.-.-) > PonA1
Genotype1|G|1862891|A	0	0	0	0	0	0	0	0	1	0	0	1		synonymous_variant	peg.1913	Polyketide synthase
Genotype1|G|896878|A	0	0	0	0	0	0	0	0	1	0	0	1		missense_variant	peg.938	hypothetical protein		KEGG_ENZYME:1.1.1.1
Genotype1|T|1781526|C	0	0	0	0	0	0	0	0	1	0	0	1		missense_variant	peg.1840	NADH-ubiquinone oxidoreductase chain J (EC 1.6.5.3)	GO:0008137
Genotype1|C|765017|T	0	0	0	0	0	0	0	0	1	0	0	1		synonymous_variant	peg.798	Methionyl-tRNA synthetase (EC 6.1.1.10)	GO:0004825	KEGG_ENZYME:2.7.7.6
Genotype1|A|1548964|G	0	0	0	0	0	0	0	0	1	0	0	1		missense_variant	peg.1612	Glutamine synthetase adenylyl-L-tyrosine phosphorylase (EC 2.7.7.89) / Glutamate-ammonia-ligase adenylyltransferase (EC 2.7.7.42)	GO:0008882
Genotype1|T|3859327|C	0	0	0	0	0	0	0	0	1	0	0	1		missense_variant	peg.4000	Cyclohexanone monooxygenase (EC 1.14.13.22)
Genotype1|C|1969881|T	0	0	0	0	0	0	0	0	1	0	0	1		stop_gained	peg.1999	putative membrane protein
Genotype1|A|209668|G	0	0	0	0	0	0	0	0	1	0	0	1		missense_variant	peg.227	Na(+) H(+) antiporter subunit A / Na(+) H(+) antiporter subunit B	GO:0042773	KEGG_ENZYME:2.7.8.35
Genotype1|T|4928565|C	0	0	0	0	0	0	0	0	1	0	0	1		missense_variant	peg.5041	CCA tRNA nucleotidyltransferase (EC 2.7.7.72)
Genotype1|G|2522685|A	0	0	0	0	0	0	0	0	1	0	0	1		synonymous_variant	peg.2543	Acyl-CoA thioesterase II (EC 3.1.2.-)
Genotype1|G|693773|A	0	0	0	0	0	0	0	0	1	0	0	1		missense_variant	peg.717	hypothetical protein		KEGG_ENZYME:3.1.3.11,KEGG_ENZYME:3.1.3.23
Genotype1|A|1938431|G	0	0	0	0	0	0	0	0	1	0	0	1		missense_variant	peg.1968	L-ectoine synthase (EC 4.2.1.108)
Genotype1|C|5358365|T	0	0	0	0	0	0	0	0	1	0	0	1		missense_variant	peg.5506	5-methylthioribose kinase (EC 2.7.1.100)	GO:0046522
Genotype1|T|1623737|C	0	0	0	0	0	0	0	0	1	0	0	1		missense_variant	peg.1694	UDP-N-acetylmuramoy-dipeptide--L-lysine ligase (EC 6.3.2.7)
Genotype1|T|3088147|C	0	0	0	0	0	0	0	0	1	0	0	1		upstream_gene_variant
Genotype1|T|4314507|C	0	0	0	0	0	0	0	0	1	0	0	1		missense_variant	peg.4438	Malonate-semialdehyde dehydrogenase [inositol] (EC 1.2.1.18)
Genotype1|G|3742140|A	0	0	0	0	0	0	0	0	1	0	0	1		missense_variant	peg.3881	hypothetical protein
Genotype1|G|3075824|A	0	0	0	0	0	0	0	0	1	0	0	1		missense_variant	peg.3194	hypothetical protein
Genotype1|A|4089164|G	0	0	0	0	0	0	0	0	1	0	0	1		synonymous_variant	peg.4223	Uncharacterized protein Rv0443
Genotype1|A|4868329|G	0	0	0	0	0	0	0	0	1	0	0	1		missense_variant	peg.4981	Mobile element protein
Genotype1|T|4719725|C	0	0	0	0	0	0	0	0	1	0	0	1		missense_variant	peg.4818	hypothetical protein
Genotype1|A|353268|G	0	0	0	0	0	0	0	0	1	0	0	1		missense_variant	peg.377	hypothetical protein		KEGG_ENZYME:1.6.5.3
Genotype1|T|4682875|C	0	0	0	0	0	0	0	0	1	0	0	1		synonymous_variant	peg.4788	Polyketide synthase modules and related proteins
Genotype1|A|5368947|G	0	0	0	0	0	0	0	0	1	0	0	1		missense_variant	peg.5521	acyl-CoA dehydrogenase%2C putative phosphotransferase
Genotype1|A|127743|G	0	0	0	0	0	0	0	0	1	0	0	0	Genotype 9	synonymous_variant	peg.144	Lipoprotein LpqF		KEGG_ENZYME:6.4.1.5
Genotype1|A|542198|G	0	0	0	0	0	0	0	0	1	0	0	0		missense_variant	peg.549	Cation-transporting ATPase%2C E1-E2 family		KEGG_ENZYME:1.1.1.25
Genotype1|T|1022779|C	0	0	0	0	0	0	0	0	1	0	0	0		synonymous_variant	peg.1070	Superfamily I DNA and RNA helicases and helicase subunits		KEGG_ENZYME:2.1.1.44
Genotype1|C|1387295|A	0	0	0	0	0	0	0	0	1	0	0	0		synonymous_variant	peg.1424	hypothetical protein
Genotype1|A|1517957|G	0	0	0	0	0	0	0	0	1	0	0	0		synonymous_variant	peg.1585	hypothetical protein
Genotype1|A|1792907|G	0	0	0	0	0	0	0	0	1	0	0	0		missense_variant	peg.1850	Uncharacterized protein SCO4765
Genotype1|T|1972874|C	0	0	0	0	0	0	0	0	1	0	0	0		synonymous_variant	peg.2002	Dephospho-CoA kinase (EC 2.7.1.24)	GO:0004140
Genotype1|C|2395984|T	0	0	0	0	0	0	0	0	1	0	0	0		missense_variant	peg.2418	hypothetical protein
Genotype1|C|2468346|T	0	0	0	0	0	0	0	0	1	0	0	0		missense_variant	peg.2490	hypothetical protein
Genotype1|G|2536833|A	0	0	0	0	0	0	0	0	1	0	0	0		missense_variant	peg.2559	hypothetical protein
Genotype1|C|2662537|T	0	0	0	0	0	0	0	0	1	0	0	0		synonymous_variant	peg.2716	hypothetical protein
Genotype1|T|2768225|C	0	0	0	0	0	0	0	0	1	0	0	0		missense_variant	peg.2846	hypothetical protein
Genotype1|G|3008452|A	0	0	0	0	0	0	0	0	1	0	0	0		missense_variant	peg.3117	Cobyrinic acid a%2Cc-diamide synthetase (EC 6.3.5.11)
Genotype1|A|3410515|G	0	0	0	0	0	0	0	0	1	0	0	0		synonymous_variant	peg.3560	2-polyprenyl-6-methoxyphenol hydroxylase and related FAD-dependent oxidoreductases
Genotype1|T|3423303|C	0	0	0	0	0	0	0	0	1	0	0	0		missense_variant	peg.3575	hypothetical protein
Genotype1|A|4003443|G	0	0	0	0	0	0	0	0	1	0	0	0		synonymous_variant	peg.4152	hypothetical protein
Genotype1|G|4172240|A	0	0	0	0	0	0	0	0	1	0	0	0		missense_variant	peg.4305	Glycine oxidase ThiO (EC 1.4.3.19)
Genotype1|A|4174835|G	0	0	0	0	0	0	0	0	1	0	0	0		upstream_gene_variant
Genotype1|T|4442504|C	0	0	0	0	0	0	0	0	1	0	0	0		synonymous_variant	peg.4568	Oxidoreductase%2C short-chain dehydrogenase/reductase family
Genotype1|A|4727642|G	0	0	0	0	0	0	0	0	1	0	0	0		missense_variant	peg.4826	Sodium/bile acid symporter family
Genotype1|C|5088934|T	0	0	0	0	0	0	0	0	1	0	0	0		synonymous_variant	peg.5207	hypothetical protein
Genotype1|A|5100714|G	0	0	0	0	0	0	0	0	1	0	0	0		missense_variant	peg.5219	Uncharacterized protein Rv3835
Genotype1|T|5211376|C	0	0	0	0	0	0	0	0	1	0	0	0		synonymous_variant	peg.5334	Prophage Clp protease-like protein
Genotype1|C|5458853|T	0	0	0	0	0	0	0	0	1	0	0	0		upstream_gene_variant
Genotype1|T|5519019|C	0	0	0	0	0	0	0	0	1	0	0	0		synonymous_variant	peg.5678	hypothetical protein
Genotype1|T|162780|C	0	0	0	0	0	0	0	0	1	0	0	0		missense_variant	peg.180	Agmatine deiminase (EC 3.5.3.12)	GO:0047632	KEGG_ENZYME:2.5.1.68
Genotype1|T|802416|C	0	0	0	0	0	0	0	0	1	0	0	0		synonymous_variant	peg.831	Ferrous iron transport peroxidase EfeB		KEGG_ENZYME:2.7.13.3
Genotype1|C|917459|T	0	0	0	0	0	0	0	0	1	0	0	0		synonymous_variant	peg.958	Tetracenomycin polyketide synthesis O-methyltransferase TcmP		KEGG_ENZYME:2.7.7.10
Genotype1|T|4728054|C	0	0	0	0	0	0	0	0	1	0	0	0		missense_variant	peg.4826	Sodium/bile acid symporter family
Genotype1|C|4940217|T	0	0	0	0	0	0	0	0	1	0	0	0		missense_variant	peg.5049	MurA regulator CwlM implicated in cell wall metabolism and antibiotic tolerance
Genotype1|C|4964920|T	0	0	0	0	0	0	0	0	1	0	0	0		synonymous_variant	peg.5078	hypothetical protein
Genotype1|T|761934|C	0	0	0	0	0	0	0	0	1	0	0	0		missense_variant	peg.795	hypothetical protein		KEGG_ENZYME:4.2.1.17,KEGG_ENZYME:4.2.1.17
Genotype1|A|1011367|G	0	0	0	0	0	0	0	0	1	0	0	0		missense_variant	peg.1063	Dihydrolipoamide succinyltransferase component (E2) of 2-oxoglutarate dehydrogenase complex (EC 2.3.1.61) / 2-oxoglutarate dehydrogenase E1 component (EC 1.2.4.2) @ 2-oxoglutarate decarboxylase (EC 4.1.1.71) @ 2-hydroxy-3-oxoadipate synthase (EC 2.2.1.5)	GO:0004149	KEGG_ENZYME:2.7.2.4
Genotype1|T|1618226|C	0	0	0	0	0	0	0	0	1	0	0	0		synonymous_variant	peg.1689	FIG017342: transmembrane protein
Genotype1|A|3732893|G	0	0	0	0	0	0	0	0	1	0	0	0		synonymous_variant	peg.3869	hypothetical protein
Genotype1|G|3874236|A	0	0	0	0	0	0	0	0	1	0	0	0		upstream_gene_variant
Genotype1|T|3978734|C	0	0	0	0	0	0	0	0	1	0	0	0		synonymous_variant	peg.4128	hypothetical protein
Genotype1|A|5077007|G	0	0	0	0	0	0	0	0	1	0	0	0		upstream_gene_variant
Genotype1|G|3263312|A	0	0	0	0	0	0	0	0	1	0	0	0		synonymous_variant	peg.3373	hypothetical protein
Genotype1|G|3513848|A	0	0	0	0	0	0	0	0	1	0	0	0		upstream_gene_variant
Genotype1|T|4523566|C	0	0	0	0	0	0	0	0	1	0	0	0		missense_variant	peg.4646	RNA polymerase ECF-type sigma factor
Genotype1|T|4614590|C	0	0	0	0	0	0	0	0	0	1	0	0	Genotype 10	missense_variant	peg.4738	hypothetical protein
Genotype1|A|507574|G	0	0	0	0	0	0	0	0	0	1	0	0		missense_variant	peg.526	Polyketide synthase / Multifunctional mycocerosic acid synthase membrane-associated mas		KEGG_ENZYME:4.1.99.12,KEGG_ENZYME:3.5.4.25
Genotype1|A|611334|G	0	0	0	0	0	0	0	0	0	1	0	0		upstream_gene_variant
Genotype1|T|1397089|C	0	0	0	0	0	0	0	0	0	1	0	0		synonymous_variant	peg.1443	hypothetical protein
Genotype1|A|1706974|G	0	0	0	0	0	0	0	0	0	1	0	0		missense_variant	peg.1776	Acyl-CoA dehydrogenase
Genotype1|C|3533894|T	0	0	0	0	0	0	0	0	0	1	0	0		synonymous_variant	peg.3677	Alkane-1 monooxygenase (EC 1.14.15.3)	GO:0018685
Genotype1|C|171171|T	0	0	0	0	0	0	0	0	0	1	0	0		missense_variant	peg.188	3-[(3aS%2C4S%2C7aS)-7a-methyl-1%2C5-dioxo-octahydro-1H-inden-4-yl]propanoyl:CoA ligase (EC 6.2.1.41) @ Long-chain fatty-acid-CoA ligase (EC 6.2.1.3)%2C Mycobacterial subgroup FadD3		KEGG_ENZYME:1.14.19.2
Genotype1|C|1021299|T	0	0	0	0	0	0	0	0	0	1	0	0		missense_variant	peg.1069	Transcriptional regulator%2C AcrR family		KEGG_ENZYME:6.3.2.2
Genotype1|A|5111019|G	0	0	0	0	0	0	0	0	0	1	0	0		upstream_gene_variant
Genotype1|G|103021|C	0	0	0	0	0	0	0	0	0	1	0	0		missense_variant	peg.120	Epoxide hydrolase (EC 3.3.2.9)		KEGG_ENZYME:2.7.13.3
Genotype1|C|2085818|T	0	0	0	0	0	0	0	0	0	1	0	0		missense_variant	peg.2108	hypothetical protein
Genotype1|T|2183845|C	0	0	0	0	0	0	0	0	0	1	0	0		synonymous_variant	peg.2207	FAD-dependent oxidoreductase
Genotype1|T|4701164|C	0	0	0	0	0	0	0	0	0	1	0	0		missense_variant	peg.4802	Transmembrane transport protein MmpL4
Genotype1|A|4878925|G	0	0	0	0	0	0	0	0	0	1	0	0		missense_variant	peg.4992	hypothetical protein
Genotype1|A|5198178|G	0	0	0	0	0	0	0	0	0	1	0	0		missense_variant	peg.5309	hypothetical protein
Genotype1|G|1183541|A	0	0	0	0	0	0	0	0	0	1	0	0		missense_variant	peg.1212	Uncharacterized amino acid permease%2C GabP family
Genotype1|T|1996809|C	0	0	0	0	0	0	0	0	0	1	0	0		synonymous_variant	peg.2020	Long-chain-fatty-acid--CoA ligase (EC 6.2.1.3)	GO:0004467
Genotype1|A|5069849|G	0	0	0	0	0	0	0	0	0	1	0	0		missense_variant	peg.5184	FIG017534: hypothetical protein
Genotype1|A|4693769|G	0	0	0	0	0	0	0	0	0	1	0	0		upstream_gene_variant
Genotype1|A|5358818|C	0	0	0	0	0	0	0	0	0	1	0	0		missense_variant	peg.5506	5-methylthioribose kinase (EC 2.7.1.100)	GO:0046522
Genotype1|G|315658|A	0	0	0	0	0	0	0	0	0	1	0	0		missense_variant	peg.332	Integral membrane protein MSMEG_5788		KEGG_ENZYME:2.4.2.18
Genotype1|C|354013|T	0	0	0	0	0	0	0	0	0	1	0	0		stop_gained	peg.378	hypothetical protein		KEGG_ENZYME:1.6.5.3
Genotype1|C|1203459|T	0	0	0	0	0	0	0	0	0	1	0	0		synonymous_variant	peg.1227	Copper resistance protein CopD / Cytochrome c oxidase caa3-type assembly factor CtaG_BS (unrelated to Cox11-CtaG family)
Genotype1|T|2403609|C	0	0	0	0	0	0	0	0	0	1	0	0		synonymous_variant	peg.2428	Triosephosphate isomerase (EC 5.3.1.1)	GO:0004807
Genotype1|A|4641425|G	0	0	0	0	0	0	0	0	0	1	0	0		splice_region_variant&synonymous_variant	peg.4772	Propionyl-CoA carboxylase beta chain (EC 6.4.1.3)	GO:0004658
Genotype1|T|4906507|C	0	0	0	0	0	0	0	0	0	1	0	0		missense_variant	peg.5019	Transcriptional regulator%2C AcrR family
Genotype1|A|1409944|G	0	0	0	0	0	0	0	0	0	1	0	0		missense_variant	peg.1470	hypothetical protein
Genotype1|A|3061091|G	0	0	0	0	0	0	0	0	0	1	0	0		missense_variant	peg.3174	Rossmann fold nucleotide-binding protein Smf possibly involved in DNA uptake
Genotype1|T|3170038|C	0	0	0	0	0	0	0	0	0	1	0	0		missense_variant	peg.3281	Polyketide synthase modules and related proteins
Genotype1|C|4362771|T	0	0	0	0	0	0	0	0	0	1	0	0		synonymous_variant	peg.4484	Putative preQ0 transporter YhhQ
Genotype1|C|4631917|T	0	0	0	0	0	0	0	0	0	1	0	0		missense_variant	peg.4761	hypothetical protein
Genotype1|T|4638964|C	0	0	0	0	0	0	0	0	0	1	0	0		synonymous_variant	peg.4769	Cysteine desulfurase (EC 2.8.1.7)	GO:0031071
Genotype1|A|4697725|G	0	0	0	0	0	0	0	0	0	1	0	0		missense_variant	peg.4801	Transmembrane transport protein MmpL4
Genotype1|T|5259573|C	0	0	0	0	0	0	0	0	0	1	0	0		synonymous_variant	peg.5399	Integrase
Genotype1|T|5274081|C	0	0	0	0	0	0	0	0	0	1	0	0		missense_variant	peg.5420	hypothetical protein
Genotype1|A|608798|G	0	0	0	0	0	0	0	0	0	1	0	0		missense_variant	peg.612	hypothetical protein		KEGG_ENZYME:4.2.1.1
Genotype1|T|4882505|C	0	0	0	0	0	0	0	0	0	1	0	0		missense_variant	peg.4998	hypothetical protein
Genotype1|T|4924377|C	0	0	0	0	0	0	0	0	0	1	0	0		missense_variant	peg.5036	putative membrane protein
Genotype1|T|1764016|C	0	0	0	0	0	0	0	0	0	1	0	0		missense_variant	peg.1824	hypothetical protein
Genotype1|T|4481840|C	0	0	0	0	0	0	0	0	0	1	0	0		missense_variant	peg.4606	MCE-family protein MceC
Genotype1|T|4601268|C	0	0	0	0	0	0	0	0	0	1	0	0		missense_variant	peg.4724	hypothetical protein
Genotype1|T|4590032|C	0	0	0	0	0	0	0	0	0	1	0	0		missense_variant	peg.4711	Methylisocitrate lyase (EC 4.1.3.30)	GO:0046421
Genotype1|G|5279856|A	0	0	0	0	0	0	0	0	0	1	0	0		upstream_gene_variant
Genotype1|G|3005412|A	0	0	0	0	0	0	0	0	0	1	0	0		synonymous_variant	peg.3110	Transmembrane transport protein MmpL4
Genotype1|T|3954333|C	0	0	0	0	0	0	0	0	0	1	0	0		missense_variant	peg.4105	hypothetical protein
Genotype1|T|3989810|C	0	0	0	0	0	0	0	0	0	1	0	0		upstream_gene_variant
Genotype1|T|3437378|C	0	0	0	0	0	0	0	0	0	1	0	0		upstream_gene_variant
Genotype1|C|1700583|T	0	0	0	0	0	0	0	0	0	1	0	0		missense_variant	peg.1771	hypothetical protein
Genotype1|A|4428644|G	0	0	0	0	0	0	0	0	0	1	0	0		missense_variant	peg.4560	Sulfatase
Genotype1|A|2899854|G	0	0	0	0	0	0	0	0	0	1	0	0		missense_variant	peg.2999	Biotin sulfoxide reductase (EC 1.-.-.-) / Free methionine-(S)-sulfoxide reductase	GO:0030151
Genotype1|T|3742300|C	0	0	0	0	0	0	0	0	0	1	0	0		upstream_gene_variant
Genotype1|A|592514|G	0	0	0	0	0	0	0	0	0	1	0	0		missense_variant	peg.597	hypothetical protein		KEGG_ENZYME:2.1.1.63
Genotype1|T|227897|C	0	0	0	0	0	0	0	0	0	1	0	0		missense_variant	peg.242	hypothetical protein		KEGG_ENZYME:2.4.1.1
Genotype1|T|3128129|C	0	0	0	0	0	0	0	0	0	1	0	0		missense_variant	peg.3245	hypothetical protein
Genotype1|A|2715473|G	0	0	0	0	0	0	0	0	0	1	0	0		synonymous_variant	peg.2785	hypothetical protein
Genotype1|C|488073|T	0	0	0	0	0	0	0	0	0	1	0	0		missense_variant	peg.513	Glycosyl transferase		KEGG_ENZYME:1.6.5.5
Genotype1|C|2116429|T	0	0	0	0	0	0	0	0	0	1	0	0		missense_variant	peg.2137	Molybdenum ABC transporter%2C substrate-binding protein ModA
Genotype1|A|150275|G	0	0	0	0	0	0	0	0	0	1	0	0		missense_variant	peg.170	Trehalose-6-phosphate phosphatase (EC 3.1.3.12)		KEGG_ENZYME:4.2.1.17
Genotype1|T|4101086|C	0	0	0	0	0	0	0	0	0	1	0	0		missense_variant	peg.4236	MCE-family protein MceD
Genotype1|C|4852191|T	0	0	0	0	0	0	0	0	0	1	0	0		synonymous_variant	peg.4961	hypothetical protein
Genotype1|A|22120|G	0	0	0	0	0	0	0	0	0	0	1	0	Genotype 11	missense_variant	peg.23	Adenylate cyclase (EC 4.6.1.1)	GO:0004016	KEGG_ENZYME:4.1.1.11
Genotype1|A|150018|G	0	0	0	0	0	0	0	0	0	0	1	0		stop_lost&splice_region_variant	peg.170	Trehalose-6-phosphate phosphatase (EC 3.1.3.12)		KEGG_ENZYME:4.2.1.17
Genotype1|A|239773|G	0	0	0	0	0	0	0	0	0	0	1	0		missense_variant	peg.254	Nonribosomal peptide synthetase in FadD10 cluster		KEGG_ENZYME:2.7.7.4,KEGG_ENZYME:2.7.1.25
Genotype1|A|301794|G	0	0	0	0	0	0	0	0	0	0	1	0		missense_variant	peg.314	hypothetical protein		KEGG_ENZYME:6.3.1.2
Genotype1|A|324161|G	0	0	0	0	0	0	0	0	0	0	1	0		missense_variant	peg.341	hypothetical protein		KEGG_ENZYME:2.4.1.129
Genotype1|A|434275|G	0	0	0	0	0	0	0	0	0	0	1	0		synonymous_variant	peg.451	Uncharacterized protein MSMEG_5704		KEGG_ENZYME:3.6.1.13,KEGG_ENZYME:3.5.1.42
Genotype1|G|564243|A	0	0	0	0	0	0	0	0	0	0	1	0		missense_variant	peg.571	Monooxygenase%2C flavin-binding family		KEGG_ENZYME:1.17.1.4
Genotype1|A|578176|G	0	0	0	0	0	0	0	0	0	0	1	0		upstream_gene_variant
Genotype1|C|600556|T	0	0	0	0	0	0	0	0	0	0	1	0		synonymous_variant	peg.605	Undecaprenyl-phosphate galactosephosphotransferase (EC 2.7.8.6)	GO:0047360	KEGG_ENZYME:3.3.2.10
Genotype1|C|638285|T	0	0	0	0	0	0	0	0	0	0	1	0		missense_variant	peg.643	Succinyl-CoA ligase [ADP-forming] alpha chain (EC 6.2.1.5)	GO:0004775	KEGG_ENZYME:2.7.7.59
Genotype1|G|667029|A	0	0	0	0	0	0	0	0	0	0	1	0		stop_gained	peg.668	hypothetical protein		KEGG_ENZYME:1.1.1.95
Genotype1|G|675097|A	0	0	0	0	0	0	0	0	0	0	1	0		upstream_gene_variant
Genotype1|T|848469|C	0	0	0	0	0	0	0	0	0	0	1	0		synonymous_variant	peg.883	Oxidoreductase%2C short-chain dehydrogenase/reductase family		KEGG_ENZYME:4.1.2.13
Genotype1|A|904955|G	0	0	0	0	0	0	0	0	0	0	1	0		missense_variant	peg.945	hypothetical protein		KEGG_ENZYME:2.5.1.18
Genotype1|T|965046|C	0	0	0	0	0	0	0	0	0	0	1	0		synonymous_variant	peg.1011	Long-chain-fatty-acid--CoA ligase (EC 6.2.1.3) @ Long-chain fatty-acid-CoA ligase (EC 6.2.1.3)%2C Mycobacterial subgroup FadD6	GO:0004467	KEGG_ENZYME:1.15.1.1
Genotype1|T|996796|C	0	0	0	0	0	0	0	0	0	0	1	0		missense_variant	peg.1048	Transcriptional regulator%2C AcrR family		KEGG_ENZYME:6.5.1.1
Genotype1|G|1068515|A	0	0	0	0	0	0	0	0	0	0	1	0		missense_variant	peg.1109	Peptide chain release factor 1	GO:0006415
Genotype1|T|1196611|C	0	0	0	0	0	0	0	0	0	0	1	0		missense_variant	peg.1222	Transcriptional regulator%2C AcrR family
Genotype1|T|1200474|C	0	0	0	0	0	0	0	0	0	0	1	0		synonymous_variant	peg.1225	hypothetical protein
Genotype1|G|1252986|A	0	0	0	0	0	0	0	0	0	0	1	0		missense_variant	peg.1273	Valyl-tRNA synthetase (EC 6.1.1.9)	GO:0004832
Genotype1|T|1428061|C	0	0	0	0	0	0	0	0	0	0	1	0		missense_variant	peg.1489	hypothetical protein
Genotype1|T|1444164|C	0	0	0	0	0	0	0	0	0	0	1	0		upstream_gene_variant
Genotype1|G|1510670|A	0	0	0	0	0	0	0	0	0	0	1	0		upstream_gene_variant
Genotype1|A|1816290|G	0	0	0	0	0	0	0	0	0	0	1	0		missense_variant	peg.1874	ABC transporter%2C permease protein (cluster 10%2C nitrate/sulfonate/bicarbonate)
Genotype1|T|2143833|C	0	0	0	0	0	0	0	0	0	0	1	0		synonymous_variant	peg.2166	ABC transporter%2C permease protein (cluster 10%2C nitrate/sulfonate/bicarbonate)
Genotype1|A|2179609|G	0	0	0	0	0	0	0	0	0	0	1	0		missense_variant	peg.2202	FIG00821990: molecular chaperone
Genotype1|A|2235807|G	0	0	0	0	0	0	0	0	0	0	1	0		missense_variant	peg.2263	Cytochrome c oxidase polypeptide I (EC 1.9.3.1)	GO:0004129
Genotype1|T|2248472|C	0	0	0	0	0	0	0	0	0	0	1	0		synonymous_variant	peg.2275	Cytochrome d ubiquinol oxidase subunit I (EC 1.10.3.-)	GO:0016491
Genotype1|T|2312050|C	0	0	0	0	0	0	0	0	0	0	1	0		missense_variant	peg.2340	Limit dextrin alpha-1%2C6-maltotetraose-hydrolase (EC 3.2.1.196)
Genotype1|T|2320762|C	0	0	0	0	0	0	0	0	0	0	1	0		missense_variant	peg.2347	hypothetical protein
Genotype1|T|2321473|C	0	0	0	0	0	0	0	0	0	0	1	0		missense_variant	peg.2348	Uncharacterized inner membrane protein RarD
Genotype1|T|2323055|C	0	0	0	0	0	0	0	0	0	0	1	0		missense_variant	peg.2350	Lipoprotein signal peptidase (EC 3.4.23.36)
Genotype1|C|2556678|T	0	0	0	0	0	0	0	0	0	0	1	0		upstream_gene_variant
Genotype1|T|2703552|C	0	0	0	0	0	0	0	0	0	0	1	0		synonymous_variant	peg.2768	hypothetical protein
Genotype1|T|2892923|C	0	0	0	0	0	0	0	0	0	0	1	0		missense_variant	peg.2991	FIG00821757: hypothetical protein
Genotype1|C|3096454|T	0	0	0	0	0	0	0	0	0	0	1	0		missense_variant	peg.3213	Osmosensitive K+ channel histidine kinase KdpD
Genotype1|A|3287687|G	0	0	0	0	0	0	0	0	0	0	1	0		synonymous_variant	peg.3403	Putative membrane protein YeiH
Genotype1|T|3418434|C	0	0	0	0	0	0	0	0	0	0	1	0		synonymous_variant	peg.3567	Long-chain-fatty-acid--CoA ligase (EC 6.2.1.3)	GO:0004467
Genotype1|T|3425978|C	0	0	0	0	0	0	0	0	0	0	1	0		missense_variant	peg.3576	UPF0182 membrane protein Mvan_1814
Genotype1|T|3659795|C	0	0	0	0	0	0	0	0	0	0	1	0		missense_variant	peg.3796	GMP synthase [glutamine-hydrolyzing]%2C amidotransferase subunit (EC 6.3.5.2) / GMP synthase [glutamine-hydrolyzing]%2C ATP pyrophosphatase subunit (EC 6.3.5.2)
Genotype1|T|3678799|C	0	0	0	0	0	0	0	0	0	0	1	0		missense_variant	peg.3817	Alanine racemase (EC 5.1.1.1)	GO:0008784
Genotype1|T|3804944|C	0	0	0	0	0	0	0	0	0	0	1	0		missense_variant	peg.3948	DNA-directed RNA polymerase beta subunit (EC 2.7.7.6)	GO:0003899
Genotype1|A|3828392|G	0	0	0	0	0	0	0	0	0	0	1	0		missense_variant	peg.3968	hypothetical protein
Genotype1|T|3985096|C	0	0	0	0	0	0	0	0	0	0	1	0		missense_variant	peg.4134	hypothetical protein
Genotype1|A|4211815|G	0	0	0	0	0	0	0	0	0	0	1	0		synonymous_variant	peg.4342	Fructose-bisphosphate aldolase class II (EC 4.1.2.13)	GO:0004332
Genotype1|T|4373583|C	0	0	0	0	0	0	0	0	0	0	1	0		missense_variant	peg.4497	Alkyl hydroperoxide reductase protein C (EC 1.11.1.15)
Genotype1|A|4415729|G	0	0	0	0	0	0	0	0	0	0	1	0		missense_variant	peg.4545	Polyketide synthase modules and related proteins @ Long-chain fatty-acid-AMP ligase%2C Mycobacterial subgroup FadD32
Genotype1|T|4417891|C	0	0	0	0	0	0	0	0	0	0	1	0		synonymous_variant	peg.4546	Putative cytochrome P450 hydroxylase
Genotype1|T|4502311|C	0	0	0	0	0	0	0	0	0	0	1	0		missense_variant	peg.4626	FIG01121868: membrane protein
Genotype1|T|4508540|C	0	0	0	0	0	0	0	0	0	0	1	0		synonymous_variant	peg.4632	Methylcrotonyl-CoA carboxylase biotin-containing subunit (EC 6.4.1.4)	GO:0004485
Genotype1|A|4592347|G	0	0	0	0	0	0	0	0	0	0	1	0		upstream_gene_variant
Genotype1|G|4639057|A	0	0	0	0	0	0	0	0	0	0	1	0		synonymous_variant	peg.4769	Cysteine desulfurase (EC 2.8.1.7)	GO:0031071
Genotype1|G|4732211|A	0	0	0	0	0	0	0	0	0	0	1	0		synonymous_variant	peg.4831	Phytoene dehydrogenase and related proteins	GO:0016491
Genotype1|A|4804844|G	0	0	0	0	0	0	0	0	0	0	1	0		missense_variant	peg.4911	hypothetical protein
Genotype1|T|4806404|C	0	0	0	0	0	0	0	0	0	0	1	0		upstream_gene_variant
Genotype1|T|4970192|C	0	0	0	0	0	0	0	0	0	0	1	0		missense_variant	peg.5085	hypothetical protein
Genotype1|T|4986352|C	0	0	0	0	0	0	0	0	0	0	1	0		synonymous_variant	peg.5101	FtsI-like cell elongation transpeptidase
Genotype1|A|5005866|G	0	0	0	0	0	0	0	0	0	0	1	0		missense_variant	peg.5120	ATP-dependent helicase HrpA
Genotype1|A|5085271|G	0	0	0	0	0	0	0	0	0	0	1	0		synonymous_variant	peg.5203	Pyruvate dehydrogenase (quinone) (EC 1.2.5.1)
Genotype1|A|5099507|G	0	0	0	0	0	0	0	0	0	0	1	0		missense_variant	peg.5218	hypothetical protein
Genotype1|C|5124435|T	0	0	0	0	0	0	0	0	0	0	1	0		synonymous_variant	peg.5242	Antigen 85-C precursor @ Mycolyl transferase 85C (EC 2.3.1.122)
Genotype1|A|5139915|G	0	0	0	0	0	0	0	0	0	0	1	0		missense_variant	peg.5252	Integral membrane indolylacetylinositol arabinosyltransferase EmbB (EC 2.4.2.-)
Genotype1|A|5189637|G	0	0	0	0	0	0	0	0	0	0	1	0		missense_variant	peg.5293	hypothetical protein
Genotype1|G|5209775|A	0	0	0	0	0	0	0	0	0	0	1	0		upstream_gene_variant
Genotype1|A|5270055|G	0	0	0	0	0	0	0	0	0	0	1	0		missense_variant	peg.5414	hypothetical protein
Genotype1|T|5271342|C	0	0	0	0	0	0	0	0	0	0	1	0		synonymous_variant	peg.5416	hypothetical protein
Genotype1|C|484957|T	0	0	0	0	0	0	0	0	0	0	1	0		synonymous_variant	peg.508	Transcriptional regulator%2C PaaX family		KEGG_ENZYME:1.3.1.9
Genotype1|G|796668|A	0	0	0	0	0	0	0	0	0	0	1	0		synonymous_variant	peg.828	Transcription-repair coupling factor	GO:0008026	KEGG_ENZYME:1.14.13.22
Genotype1|T|1443317|C	0	0	0	0	0	0	0	0	0	0	1	0		missense_variant	peg.1507	hypothetical protein
Genotype1|C|1447971|T	0	0	0	0	0	0	0	0	0	0	1	0		upstream_gene_variant
Genotype1|C|1882540|T	0	0	0	0	0	0	0	0	0	0	1	0		synonymous_variant	peg.1933	FtsK/SpoIIIE family protein EccC3%2C component of Type VII secretion system ESX-3
Genotype1|C|2002754|T	0	0	0	0	0	0	0	0	0	0	1	0		upstream_gene_variant
Genotype1|C|2145374|T	0	0	0	0	0	0	0	0	0	0	1	0		missense_variant	peg.2169	Transcriptional regulator%2C AcrR family
Genotype1|A|2173655|G	0	0	0	0	0	0	0	0	0	0	1	0		missense_variant	peg.2196	Sulfite reductase [NADPH] flavoprotein alpha-component (EC 1.8.1.2)	GO:0004783
Genotype1|C|2272606|T	0	0	0	0	0	0	0	0	0	0	1	0		missense_variant	peg.2299	hypothetical protein
Genotype1|G|2314288|A	0	0	0	0	0	0	0	0	0	0	1	0		synonymous_variant	peg.2342	Uncharacterized flavin-binding protein SCO0775
Genotype1|G|2519563|A	0	0	0	0	0	0	0	0	0	0	1	0		upstream_gene_variant
Genotype1|T|2577758|C	0	0	0	0	0	0	0	0	0	0	1	0		missense_variant	peg.2608	hypothetical protein
Genotype1|A|2586994|G	0	0	0	0	0	0	0	0	0	0	1	0		synonymous_variant	peg.2617	Sporulation transcription regulator WhiA
Genotype1|G|3421033|A	0	0	0	0	0	0	0	0	0	0	1	0		missense_variant	peg.3570	hypothetical protein
Genotype1|T|3485798|C	0	0	0	0	0	0	0	0	0	0	1	0		synonymous_variant	peg.3634	hypothetical protein
Genotype1|C|4191073|T	0	0	0	0	0	0	0	0	0	0	1	0		missense_variant	peg.4321	FMNH2-utilizing oxygenase
Genotype1|A|4418560|G	0	0	0	0	0	0	0	0	0	0	1	0		synonymous_variant	peg.4546	Putative cytochrome P450 hydroxylase
Genotype1|A|4806272|G	0	0	0	0	0	0	0	0	0	0	1	0		upstream_gene_variant
Genotype1|A|5060790|G	0	0	0	0	0	0	0	0	0	0	1	0		synonymous_variant	peg.5172	L-gulono-1%2C4-lactone oxidase (EC 1.1.3.8)
Genotype1|A|5072133|G	0	0	0	0	0	0	0	0	0	0	1	0		missense_variant	peg.5187	Peptide-methionine (S)-S-oxide reductase MsrA (EC 1.8.4.11)
Genotype1|T|5130423|C	0	0	0	0	0	0	0	0	0	0	1	0		missense_variant	peg.5246	Polyketide synthase modules and related proteins @ Long-chain fatty-acid-AMP ligase%2C Mycobacterial subgroup FadD32
Genotype1|T|5270990|C	0	0	0	0	0	0	0	0	0	0	1	0		missense_variant	peg.5415	hypothetical protein
Genotype1|A|5448754|G	0	0	0	0	0	0	0	0	0	0	1	0		missense_variant	peg.5600	Pyridoxal-5'-phosphate-dependent enzyme beta superfamily (fold type II)
Genotype1|T|644951|C	0	0	0	0	0	0	0	0	0	0	1	0		synonymous_variant	peg.650	IMP cyclohydrolase (EC 3.5.4.10) / Phosphoribosylaminoimidazolecarboxamide formyltransferase (EC 2.1.2.3)	GO:0004643	KEGG_ENZYME:2.7.7.3
Genotype1|T|909590|C	0	0	0	0	0	0	0	0	0	0	1	0		missense_variant	peg.951	hypothetical protein		KEGG_ENZYME:2.1.1.197
Genotype1|C|1348152|T	0	0	0	0	0	0	0	0	0	0	1	0		missense_variant	peg.1373	MCE-family protein MceF
Genotype1|G|1518358|A	0	0	0	0	0	0	0	0	0	0	1	0		missense_variant	peg.1585	hypothetical protein
Genotype1|C|1730924|T	0	0	0	0	0	0	0	0	0	0	1	0		synonymous_variant	peg.1800	Phospholipid-binding protein
Genotype1|A|1765440|G	0	0	0	0	0	0	0	0	0	0	1	0		upstream_gene_variant
Genotype1|A|1792696|G	0	0	0	0	0	0	0	0	0	0	1	0		synonymous_variant	peg.1850	Uncharacterized protein SCO4765
Genotype1|T|1957753|C	0	0	0	0	0	0	0	0	0	0	1	0		missense_variant	peg.1987	hypothetical protein
Genotype1|A|2487496|G	0	0	0	0	0	0	0	0	0	0	1	0		synonymous_variant	peg.2511	Protein containing domains DUF404%2C DUF407%2C DUF403
Genotype1|T|2997240|C	0	0	0	0	0	0	0	0	0	0	1	0		missense_variant	peg.3108	Polyketide synthase / Multifunctional mycocerosic acid synthase membrane-associated mas
Genotype1|C|3414808|T	0	0	0	0	0	0	0	0	0	0	1	0		synonymous_variant	peg.3563	Acyl-CoA dehydrogenase (EC 1.3.8.1)%2C Mycobacterial subgroup FadE24
Genotype1|G|3782613|A	0	0	0	0	0	0	0	0	0	0	1	0		synonymous_variant	peg.3927	Translation elongation factor G	GO:0006412
Genotype1|G|4084918|A	0	0	0	0	0	0	0	0	0	0	1	0		synonymous_variant	peg.4220	Lipase 1 (EC 3.1.1.3)
Genotype1|G|4102005|A	0	0	0	0	0	0	0	0	0	0	1	0		missense_variant	peg.4237	MCE-family protein MceC
Genotype1|A|4114129|G	0	0	0	0	0	0	0	0	0	0	1	0		synonymous_variant	peg.4249	putative oxidoreductase%2C nitronate monooxygenase family
Genotype1|T|4722272|C	0	0	0	0	0	0	0	0	0	0	1	0		missense_variant	peg.4822	hypothetical protein
Genotype1|A|5055310|G	0	0	0	0	0	0	0	0	0	0	1	0		missense_variant	peg.5167	Steroid C27-monooxygenase (EC 1.14.13.141)
Genotype1|G|5375220|A	0	0	0	0	0	0	0	0	0	0	1	0		synonymous_variant	peg.5529	Metal chaperone%2C involved in Zn homeostasis
Genotype1|G|1505834|A	0	0	0	0	0	0	0	0	0	0	1	0		upstream_gene_variant
Genotype1|G|2652826|A	0	0	0	0	0	0	0	0	0	0	1	0		missense_variant	peg.2707	hypothetical protein
Genotype1|C|2698066|T	0	0	0	0	0	0	0	0	0	0	1	0		synonymous_variant	peg.2764	hypothetical protein
Genotype1|T|3744936|C	0	0	0	0	0	0	0	0	0	0	1	0		missense_variant	peg.3885	LSU ribosomal protein L24p (L26e)
Genotype1|T|4815448|C	0	0	0	0	0	0	0	0	0	0	1	0		missense_variant	peg.4918	hypothetical protein
Genotype1|A|4854344|G	0	0	0	0	0	0	0	0	0	0	1	0		missense_variant	peg.4964	hypothetical protein
Genotype1|T|4896607|C	0	0	0	0	0	0	0	0	0	0	1	0		start_lost	peg.5008	Multimodular transpeptidase-transglycosylase (EC 2.4.1.129) (EC 3.4.-.-) > PonA1
Genotype1|A|4935222|G	0	0	0	0	0	0	0	0	0	0	1	0		missense_variant	peg.5044	Peptidoglycan lipid II flippase MurJ / Pseudokinase domain in MviN
Genotype1|C|5090597|T	0	0	0	0	0	0	0	0	0	0	1	0		missense_variant	peg.5208	Cyclohexanone monooxygenase (EC 1.14.13.22)
Genotype1|T|41771|C	0	0	0	0	0	0	0	0	0	0	1	0		missense_variant	peg.55	hypothetical protein		KEGG_ENZYME:4.1.3.39
Genotype1|G|2653821|A	0	0	0	0	0	0	0	0	0	0	1	0		missense_variant	peg.2708	hypothetical protein
Genotype1|T|3544836|C	0	0	0	0	0	0	0	0	0	0	1	0		missense_variant	peg.3688	Coenzyme F420-0:L-glutamate ligase (EC 6.3.2.31) @ F420-1:L-glutamate ligase (EC 6.3.2.34) / Nitroreductase family protein Rcas_3978
Genotype1|A|3787316|G	0	0	0	0	0	0	0	0	0	0	1	0		missense_variant	peg.3933	hypothetical protein
Genotype1|A|4859834|G	0	0	0	0	0	0	0	0	0	0	1	0		missense_variant	peg.4971	hypothetical protein
Genotype1|A|2055606|G	0	0	0	0	0	0	0	0	0	0	1	0		upstream_gene_variant
Genotype1|A|4782876|G	0	0	0	0	0	0	0	0	0	0	1	0		upstream_gene_variant
Genotype1|A|1183803|G	0	0	0	0	0	0	0	0	0	0	1	0		missense_variant	peg.1212	Uncharacterized amino acid permease%2C GabP family
Genotype1|T|4843739|C	0	0	0	0	0	0	0	0	0	0	1	0		missense_variant	peg.4952	hypothetical protein
Genotype1|T|5258602|C	0	0	0	0	0	0	0	0	0	0	1	0		missense_variant	peg.5397	hypothetical protein
Genotype1|C|5325831|T	0	0	0	0	0	0	0	0	0	0	1	0		missense_variant	peg.5481	hypothetical protein
Genotype1|A|1279991|G	0	0	0	0	0	0	0	0	0	0	1	0		missense_variant	peg.1299	hypothetical protein
Genotype1|C|2446912|T	0	0	0	0	0	0	0	0	0	0	1	0		missense_variant	peg.2468	Dihydropyrimidinase (EC 3.5.2.2) @ D-hydantoinase (EC 3.5.2.2)	GO:0004157
Genotype1|G|3255486|A	0	0	0	0	0	0	0	0	0	0	1	0		synonymous_variant	peg.3366	Efflux ABC transporter%2C permease/ATP-binding protein
Genotype1|G|4280482|A	0	0	0	0	0	0	0	0	0	0	1	0		upstream_gene_variant
Genotype1|T|332679|C	0	0	0	0	0	0	0	0	0	0	1	0		missense_variant	peg.349	hypothetical protein		KEGG_ENZYME:3.5.3.12
Genotype1|T|2440397|C	0	0	0	0	0	0	0	0	0	0	1	0		missense_variant	peg.2464	Helicase PriA essential for oriC/DnaA-independent DNA replication
Genotype1|G|2613874|C	0	0	0	0	0	0	0	0	0	0	1	0		upstream_gene_variant
Genotype1|T|4251857|C	0	0	0	0	0	0	0	0	0	0	1	0		missense_variant	peg.4383	Long regulatory protein with LuxR domain
Genotype1|A|4828923|C	0	0	0	0	0	0	0	0	0	0	0	1	Genotype 12	synonymous_variant	peg.4932	hypothetical protein
Genotype1|A|5245340|G	0	0	0	0	0	0	0	0	0	0	0	1		missense_variant	peg.5379	hypothetical protein
Genotype1|T|412825|C	0	0	0	0	0	0	0	0	0	0	0	1		missense_variant	peg.436	Aspartate aminotransferase (EC 2.6.1.1)	GO:0004069	KEGG_ENZYME:5.4.99.22
Genotype1|C|2955521|T	0	0	0	0	0	0	0	0	0	0	0	1		missense_variant	peg.3061	hypothetical protein
Genotype1|T|2213733|C	0	0	0	0	0	0	0	0	0	0	0	1		missense_variant	peg.2241	Transcriptional regulator%2C AcrR family
Genotype1|T|299335|C	0	0	0	0	0	0	0	0	0	0	0	1		missense_variant	peg.312	Dipeptide ABC transporter%2C ATP-binding protein DppD (TC 3.A.1.5.2)		KEGG_ENZYME:2.7.13.3
Genotype1|A|2771204|G	0	0	0	0	0	0	0	0	0	0	0	1		missense_variant	peg.2853	hypothetical protein
Genotype1|T|2789608|C	0	0	0	0	0	0	0	0	0	0	0	1		synonymous_variant	peg.2882	Guanine deaminase (EC 3.5.4.3)	GO:0008892
Genotype1|A|4924693|G	0	0	0	0	0	0	0	0	0	0	0	1		synonymous_variant	peg.5036	putative membrane protein
Genotype1|T|5347706|C	0	0	0	0	0	0	0	0	0	0	0	1		missense_variant	peg.5497	1H-3-hydroxy-4-oxoquinaldine 2%2C4-dioxygenase
Genotype1|G|2032379|A	0	0	0	0	0	0	0	0	0	0	0	1		synonymous_variant	peg.2053	hypothetical protein
Genotype1|A|4913598|G	0	0	0	0	0	0	0	0	0	0	0	1		missense_variant	peg.5027	Mannosylglycerate hydrolase @ Glucosylglycerate hydrolase
Genotype1|A|3334801|G	0	0	0	0	0	0	0	0	0	0	0	1		missense_variant	peg.3461	hypothetical protein
Genotype1|G|3364826|A	0	0	0	0	0	0	0	0	0	0	0	1		synonymous_variant	peg.3515	hypothetical protein
