# Supplementary material for: Microevolution, reinfection and highly complex genomic diversity in patients with sequential isolates of Mycobacterium abscessus
Source: Nat Commun. 2024 Mar 28;15:2717. doi: 10.1038/s41467-024-46552-w (PMC10979023; doi:10.1038/s41467-024-46552-w)
Supplement: Supplementary file 6 — Source Data [file 41467_2024_46552_MOESM6_ESM.zip]

Archive with 2 entries (2 files):
- Phylogeny_SRA.xlsx
- Stepanovich_Results.xlsx
