# Supplementary material for: Microevolution, reinfection and highly complex genomic diversity in patients with sequential isolates of Mycobacterium abscessus
Source: Nat Commun. 2024 Mar 28;15:2717. doi: 10.1038/s41467-024-46552-w (PMC10979023; doi:10.1038/s41467-024-46552-w)
Supplement: Supplementary file 6 — Source Data [file 41467_2024_46552_MOESM6_ESM.zip › Phylogeny_SRA.xlsx]

## Sheet: Massiliense
Sample	Subspecies	FastBAPS cluster	Patient	cf_status	Continent	Country	Location1	Location2	Sample_date	Reference	Notes
ERR494962	M. a. massiliense	DCC3	AUS_P	CF	Oceania	Australia	Mackay	TPCH	2011	Bryant et al 2016
ERR484990	M. a. massiliense	DCC3	BIR_H	CF	Europe	UK	Birmingham_Childrens		2012-10-10	Bryant et al 2016
ERR490684	M. a. massiliense	DCC3	BIR_O	CF	Europe	UK	Birmingham_Heartlands		2009-08-18	Bryant et al 2016
ERR494865	M. a. massiliense	DCC3	BIR_R	CF	Europe	UK	Birmingham_Heartlands		2011-08-01	Bryant et al 2016
ERR1045711	M. a. massiliense	DCC3	Brazil_P177	Non-CF	SouthAmerica	Brazil	RS_CARAZINHO		2010-03-08	Everall et al 2017
ERR1045589	M. a. massiliense	DCC3	Brazil_P52	Non-CF	SouthAmerica	Brazil	PA_BELEM		2005-01-07	Everall et al 2017
ERR3198383	M. a. massiliense	DCC3	HVH34	CF	Europe	Spain	Barcelona_HVH		2009-01-23	Doyle et al 2019
ERR115078	M. a. massiliense	DCC3	PAP_019	CF	Europe	UK	Papworth		2010-07-21	Bryant et al 2016
ERR115062	M. a. massiliense	DCC3	PAP_022	CF	Europe	UK	Papworth		2010-11-08	Bryant et al 2016
ERR115051	M. a. massiliense	DCC3	PAP_024	CF	Europe	UK	Papworth		2010-05-27	Bryant et al 2016
ERR119092	M. a. massiliense	DCC3	PAP_031	CF	Europe	UK	Papworth		2009-08-25	Bryant et al 2016
SRR7800460	M. a. massiliense	DCC6	CF00008	CF	NorthAmerica	USA	CO		2016-04-13	Hasan et al 2019
SRR7800461	M. a. massiliense	DCC6	CF00008	CF	NorthAmerica	USA	CO		2016-04-13	Hasan et al 2019
SRR7800463	M. a. massiliense	DCC6	CF00008	CF	NorthAmerica	USA	CO		2014-06-09	Hasan et al 2019
SRR7800468	M. a. massiliense	DCC6	CF00008	CF	NorthAmerica	USA	CO		2015-07-13	Hasan et al 2019
ERR3198397	M. a. massiliense	DCC6	GOSH11	CF	Europe	UK	London_GOSH		2008-10-07	Doyle et al 2019
ERR363348	M. a. massiliense	DCC6	JRH_G	CF	Europe	UK	Oxford		2012-05-03	Bryant et al 2016
ERR363349	M. a. massiliense	DCC6	JRH_G	CF	Europe	UK	Oxford		2012-05-10	Bryant et al 2016
ERR363351	M. a. massiliense	DCC6	JRH_K	Non-CF	Europe	UK	Oxford		2012-06-01	Bryant et al 2016
SRR6871404	M. a. massiliense	DCC6	Melb-011	CF	Oceania	Australia	RCH		2015-02-01	Yan et al 2019
ERR2759465	M. a. massiliense	DCC6	Netherlands_24	CF	Europe	Netherlands			Not present	This study
ERR2524314	M. a. massiliense	DCC6	Netherlands_3	Non-CF	Europe	Netherlands			Not present	This study
ERR363434	M. a. massiliense	DCC6	PAP_C	Non-CF	Europe	UK	Papworth		Not present	Bryant et al 2016
ERR340537	M. a. massiliense	DCC6	RBL_B	CF	Europe	UK	London_Brompton		Not present	Bryant et al 2016
ERR340549	M. a. massiliense	DCC6	RBL_N	CF	Europe	UK	London_Brompton		Not present	Bryant et al 2016
ERR363329	M. a. massiliense	DCC6	SVH_D	CF	Europe	UK	Dublin		Not present	Bryant et al 2016
SRR7800508	M. a. massiliense	DCC7	CF00042	CF	NorthAmerica	USA	TX		2016-02-02	Hasan et al 2019
SRR7800724	M. a. massiliense	DCC7	CF00102	CF	NorthAmerica	USA	FL		2015-02-18	Hasan et al 2019
SRR7800725	M. a. massiliense	DCC7	CF00102	CF	NorthAmerica	USA	FL		2015-02-18	Hasan et al 2019
SRR7800723	M. a. massiliense	DCC7	CF00121	CF	NorthAmerica	USA	MI		2016-04-12	Hasan et al 2019
SRR7800416	M. a. massiliense	DCC7	CF00154	CF	NorthAmerica	USA	OH		2016-03-22	Hasan et al 2019
SRR7800420	M. a. massiliense	DCC7	CF00193	CF	NorthAmerica	USA	CO		2016-05-05	Hasan et al 2019
SRR7800424	M. a. massiliense	DCC7	CF00316	CF	NorthAmerica	USA	FL		2016-11-16	Hasan et al 2019
SRR7800425	M. a. massiliense	DCC7	CF00766	CF	NorthAmerica	USA	TX		2016-09-08	Hasan et al 2019
ERR3198441	M. a. massiliense	DCC7	GOSH39	CF	Europe	UK	London_GOSH		2017-09-05	Doyle et al 2019
ERR3198446	M. a. massiliense	DCC7	GOSH39	CF	Europe	UK	London_GOSH		2014-09-29	Doyle et al 2019
ERR3198448	M. a. massiliense	DCC7	GOSH39	CF	Europe	UK	London_GOSH		2017-09-11	Doyle et al 2019
ERR4020097	M. a. massiliense	DCC7	Ireland_29	Non-CF	Europe	UK	Ireland_A		Not present	Redondo et al 2020
ERR4020103	M. a. massiliense	DCC7	Ireland_29	Non-CF	Europe	UK	Ireland_A		Not present	Redondo et al 2020
ERR363320	M. a. massiliense	DCC7	RVI_F	CF	Europe	UK	Newcastle		2012-03-02	Bryant et al 2016
ERR373981	M. a. massiliense	DCC7	UNC_CY	Non-CF	NorthAmerica	USA	UNC_Chapel_Hill		2007-02-22	Bryant et al 2016
ERR374011	M. a. massiliense	DCC7	UNC_DA	Non-CF	NorthAmerica	USA	UNC_Chapel_Hill		2010-08-25	Bryant et al 2016
ERR340518	M. a. massiliense	Massiliense1	SMRL_BU	?	Europe	UK	Greater_Glasgow		2011-10-05	Bryant et al 2016
ERR459831	M. a. massiliense	Massiliense11	AUS_AB	CF	Oceania	Australia	RCH		2011	Bryant et al 2016
ERR459832	M. a. massiliense	Massiliense11	AUS_AB	CF	Oceania	Australia	RCH		2011	Bryant et al 2016
ERR459923	M. a. massiliense	Massiliense11	AUS_AF	CF	Oceania	Australia	RCH		2004	Bryant et al 2016
ERR459924	M. a. massiliense	Massiliense11	AUS_AF	CF	Oceania	Australia	RCH		2004	Bryant et al 2016
ERR459925	M. a. massiliense	Massiliense11	AUS_AF	CF	Oceania	Australia	RCH		2005	Bryant et al 2016
ERR459926	M. a. massiliense	Massiliense11	AUS_AF	CF	Oceania	Australia	RCH		2006	Bryant et al 2016
SRR7800736	M. a. massiliense	Massiliense11	CF00082	CF	NorthAmerica	USA	TN		2016-02-17	Hasan et al 2019
ERR484993	M. a. massiliense	Massiliense11	KIN_A	Non-CF	Europe	UK	London_Kings		2013-10-17	Bryant et al 2016
ERR484994	M. a. massiliense	Massiliense11	KIN_A	Non-CF	Europe	UK	London_Kings		2013-09-17	Bryant et al 2016
ERR459942	M. a. massiliense	Massiliense12	AUS_AP	Non-CF	Oceania	Australia	PAH	LGH	2004	Bryant et al 2016
ERR459944	M. a. massiliense	Massiliense12	AUS_AP	Non-CF	Oceania	Australia	PAH	LGH	2005	Bryant et al 2016
ERR459945	M. a. massiliense	Massiliense12	AUS_AP	Non-CF	Oceania	Australia	PAH	LGH	2006	Bryant et al 2016
ERR459946	M. a. massiliense	Massiliense12	AUS_AP	Non-CF	Oceania	Australia	PAH	LGH	2006	Bryant et al 2016
ERR459948	M. a. massiliense	Massiliense12	AUS_AP	Non-CF	Oceania	Australia	PAH	LGH	2006	Bryant et al 2016
ERR459949	M. a. massiliense	Massiliense12	AUS_AP	Non-CF	Oceania	Australia	PAH	LGH	2008	Bryant et al 2016
ERR459950	M. a. massiliense	Massiliense12	AUS_AP	Non-CF	Oceania	Australia	PAH	LGH	2009	Bryant et al 2016
ERR459952	M. a. massiliense	Massiliense12	AUS_AP	Non-CF	Oceania	Australia	PAH	LGH	2010	Bryant et al 2016
ERR459953	M. a. massiliense	Massiliense12	AUS_AP	Non-CF	Oceania	Australia	PAH	LGH	2012	Bryant et al 2016
ERR494958	M. a. massiliense	Massiliense12	AUS_W	CF	Oceania	Australia	RCH		2012	Bryant et al 2016
ERR340564	M. a. massiliense	Massiliense12	LTH_I	CF	Europe	UK	Leeds		2012-07-12	Bryant et al 2016
ERR369294	M. a. massiliense	Massiliense12	SMRL_BQ	?	Europe	UK	Greater_Glasgow		2006-02-23	Bryant et al 2016
ERR373985	M. a. massiliense	Massiliense12	UNC_BJ	CF	NorthAmerica	USA	UNC_Chapel_Hill		2007-10-03	Bryant et al 2016
ERR373978	M. a. massiliense	Massiliense12	UNC_X	CF	NorthAmerica	USA	UNC_Chapel_Hill		2007-01-02	Bryant et al 2016
ERR374030	M. a. massiliense	Massiliense12	UNC_X	CF	NorthAmerica	USA	UNC_Chapel_Hill		2011-11-17	Bryant et al 2016
ERR363242	M. a. massiliense	Massiliense12	WRCM_L	?	Europe	UK	Wales		Not present	Bryant et al 2016
ERR3198399	M. a. massiliense	Massiliense13	GOSH14	CF	Europe	UK	London_GOSH		2005-04-25	Doyle et al 2019
ERR1081289	M. a. massiliense	Massiliense13	Manchester_22	Non-CF	Europe	UK	Manchester		Not present	This study
ERR494875	M. a. massiliense	Massiliense14	BIR_AC	CF	Europe	UK	Birmingham_Childrens		2011-10-05	Bryant et al 2016
ERR459982	M. a. massiliense	Massiliense14	BIR_AD	CF	Europe	UK	Birmingham_Childrens		2008-01-31	Bryant et al 2016
ERR494859	M. a. massiliense	Massiliense14	BIR_AD	CF	Europe	UK	Birmingham_Childrens		2011-06-20	Bryant et al 2016
ERR494915	M. a. massiliense	Massiliense14	BIR_AD	CF	Europe	UK	Birmingham_Childrens		2012-07-29	Bryant et al 2016
ERR3198414	M. a. massiliense	Massiliense14	GOSH28	CF	Europe	UK	London_GOSH		2011-06-06	Doyle et al 2019
ERR3198440	M. a. massiliense	Massiliense15	GOSH38	CF	Europe	UK	London_GOSH		2014-07-31	Doyle et al 2019
ERR340558	M. a. massiliense	Massiliense15	LTH_B	CF	Europe	UK	Leeds		2012-05-31	Bryant et al 2016
ERR2759449	M. a. massiliense	Massiliense15	Netherlands_8	CF	Europe	Netherlands			Not present	This study
ERR340540	M. a. massiliense	Massiliense15	RBL_E	CF	Europe	UK	London_Brompton		Not present	Bryant et al 2016
ERR363294	M. a. massiliense	Massiliense15	RHS_M	CF	Europe	UK	Sheffield_Childrens		2011-10-19	Bryant et al 2016
ERR363295	M. a. massiliense	Massiliense15	RHS_M	CF	Europe	UK	Sheffield_Childrens		2009-07-06	Bryant et al 2016
ERR363296	M. a. massiliense	Massiliense15	RHS_M	CF	Europe	UK	Sheffield_Childrens		2011-12-12	Bryant et al 2016
ERR490682	M. a. massiliense	Massiliense15	RHS_M	CF	Europe	UK	Sheffield_Teaching		2009-07-06	Bryant et al 2016
ERR490696	M. a. massiliense	Massiliense15	RHS_M	CF	Europe	UK	Sheffield_Teaching		2010-04-01	Bryant et al 2016
ERR490702	M. a. massiliense	Massiliense15	RHS_M	CF	Europe	UK	Sheffield_Teaching		2010-08-13	Bryant et al 2016
ERR494928	M. a. massiliense	Massiliense15	RHS_M	CF	Europe	UK	Sheffield_Teaching		2012-10-16	Bryant et al 2016
ERR369301	M. a. massiliense	Massiliense15	SMRL_AL	?	Europe	UK	Greater_Glasgow		2006-05-10	Bryant et al 2016
ERR369312	M. a. massiliense	Massiliense15	SMRL_AL	?	Europe	UK	Greater_Glasgow		2006-10-31	Bryant et al 2016
ERR369197	M. a. massiliense	Massiliense15	SMRL_CX	?	Europe	UK	Greater_Glasgow		2003-06-04	Bryant et al 2016
ERR484957	M. a. massiliense	Massiliense15	SMRL_DA	CF	Europe	UK	Grampian		Not present	Bryant et al 2016
ERR363394	M. a. massiliense	Massiliense16	SMRL_AC	?	Europe	UK	Greater_Glasgow		2001-03-16	Bryant et al 2016
ERR363389	M. a. massiliense	Massiliense16	SMRL_AF	?	Europe	UK	Lothian		2001-03-04	Bryant et al 2016
ERR363386	M. a. massiliense	Massiliense16	SMRL_AM	?	Europe	UK	Lothian		2001-03-19	Bryant et al 2016
ERR363390	M. a. massiliense	Massiliense16	SMRL_AO	?	Europe	UK	Lothian		2001-03-19	Bryant et al 2016
ERR363387	M. a. massiliense	Massiliense16	SMRL_AV	?	Europe	UK	Lothian		2001-03-19	Bryant et al 2016
ERR363388	M. a. massiliense	Massiliense16	SMRL_BS	?	Europe	UK	Lothian		Not present	Bryant et al 2016
ERR363383	M. a. massiliense	Massiliense16	SMRL_CO	CF	Europe	UK	Lothian		2001-01-02	Bryant et al 2016
ERR369237	M. a. massiliense	Massiliense16	SMRL_CO	CF	Europe	UK	Lothian		2004-07-16	Bryant et al 2016
ERR369241	M. a. massiliense	Massiliense16	SMRL_CO	CF	Europe	UK	Lothian		2004-07-21	Bryant et al 2016
ERR369246	M. a. massiliense	Massiliense16	SMRL_CO	CF	Europe	UK	Lothian		2004-08-30	Bryant et al 2016
ERR363391	M. a. massiliense	Massiliense16	SMRL_CR	?	Europe	UK	Lothian		2001-03-19	Bryant et al 2016
ERR363392	M. a. massiliense	Massiliense16	SMRL_M	?	Europe	UK	Lothian		Not present	Bryant et al 2016
SRR7800419	M. a. massiliense	Massiliense17	CF00170	CF	NorthAmerica	USA	FL		2016-05-10	Hasan et al 2019
ERR363359	M. a. massiliense	Massiliense17	JRH_D	CF	Europe	UK	Oxford		2012-04-25	Bryant et al 2016
ERR363360	M. a. massiliense	Massiliense17	JRH_D	CF	Europe	UK	Oxford		2012-05-04	Bryant et al 2016
ERR374006	M. a. massiliense	Massiliense17	UNC_AO	CF	NorthAmerica	USA	UNC_Chapel_Hill		2009-08-19	Bryant et al 2016
ERR374029	M. a. massiliense	Massiliense17	UNC_AO	CF	NorthAmerica	USA	UNC_Chapel_Hill		2011-11-30	Bryant et al 2016
ERR363442	M. a. massiliense	Massiliense4	DEN_AE	CF	Europe	Denmark	Copenhagen		Not present	Bryant et al 2016
ERR3198367	M. a. massiliense	Massiliense4	HCL008	Non-CF	Europe	Spain	Barcelona_HCL		2014-06-30	Doyle et al 2019
ERR373979	M. a. massiliense	Massiliense4	UNC_CR	Non-CF	NorthAmerica	USA	UNC_Chapel_Hill		2007-01-19	Bryant et al 2016
SRR7800467	M. a. massiliense	Massiliense6	CF00001	CF	NorthAmerica	USA	CO		2014-01-20	Hasan et al 2019
SRR7800483	M. a. massiliense	Massiliense6	CF00001	CF	NorthAmerica	USA	CO		2013-12-30	Hasan et al 2019
SRR7800528	M. a. massiliense	Massiliense6	CF00001	CF	NorthAmerica	USA	CO		2013-12-04	Hasan et al 2019
SRR7800601	M. a. massiliense	Massiliense6	CF00001	CF	NorthAmerica	USA	CO		2013-12-16	Hasan et al 2019
SRR7800730	M. a. massiliense	Massiliense6	CF00024	CF	NorthAmerica	USA	CO		2014-10-21	Hasan et al 2019
ERR363422	M. a. massiliense	Massiliense6	DEN_T	CF	Europe	Denmark	Copenhagen		Not present	Bryant et al 2016
ERR459797	M. a. massiliense	Massiliense6	HOL_C	CF	Europe	Netherlands			2012-08-01	Bryant et al 2016
ERR459846	M. a. massiliense	Massiliense6	HOL_C	CF	Europe	Netherlands			2011-10-01	Bryant et al 2016
ERR3198385	M. a. massiliense	Massiliense6	HVH36	CF	Europe	Spain	Barcelona_HVH		2011-03-29	Doyle et al 2019
ERR3198389	M. a. massiliense	Massiliense6	HVH40	CF	Europe	Spain	Barcelona_HVH		2009-09-04	Doyle et al 2019
ERR3198391	M. a. massiliense	Massiliense6	HVH42	Non-CF	Europe	Spain	Barcelona_HVH		2012-04-18	Doyle et al 2019
ERR3198393	M. a. massiliense	Massiliense6	HVH45	Non-CF	Europe	Spain	Barcelona_HVH		2013-04-10	Doyle et al 2019
ERR2759452	M. a. massiliense	Massiliense6	Netherlands_11	CF	Europe	Netherlands			Not present	This study
ERR2759456	M. a. massiliense	Massiliense6	Netherlands_15	CF	Europe	Netherlands			Not present	This study
ERR2524315	M. a. massiliense	Massiliense6	Netherlands_4	CF	Europe	Netherlands			Not present	This study
ERR363311	M. a. massiliense	Massiliense6	RHS_K	CF	Europe	UK	Sheffield_Teaching		2008-12-30	Bryant et al 2016
ERR459871	M. a. massiliense	Massiliense6	RHS_K	CF	Europe	UK	Sheffield_Teaching		2008-11-03	Bryant et al 2016
ERR343181	M. a. massiliense	Massiliense6	SMRL_CQ	?	Europe	UK	Lothian		2008-05-08	Bryant et al 2016
ERR494839	M. a. massiliense	Massiliense7	BIR_I	CF	Europe	UK	Birmingham_Heartlands		2010-11-09	Bryant et al 2016
ERR4020106	M. a. massiliense	Massiliense7	Ireland_31	Non-CF	Europe	UK	Ireland_C		Not present	Redondo et al 2020
ERR4020110	M. a. massiliense	Massiliense7	Ireland_31	Non-CF	Europe	UK	Ireland_C		Not present	Redondo et al 2020
ERR369155	M. a. massiliense	Massiliense7	RVI_AD	CF	Europe	UK	Newcastle		2012-05-05	Bryant et al 2016
ERR343190	M. a. massiliense	Massiliense7	SMRL_BV	CF	Europe	UK	Lothian		2008-08-27	Bryant et al 2016
ERR459940	M. a. massiliense	Massiliense8	AUS_AM	Non-CF	Oceania	Australia	GPH		2011	Bryant et al 2016
ERR459960	M. a. massiliense	Massiliense8	AUS_AU	Non-CF	Oceania	Australia	TPCH		2004	Bryant et al 2016
ERR459961	M. a. massiliense	Massiliense8	AUS_AU	Non-CF	Oceania	Australia	TPCH		2004	Bryant et al 2016
ERR459962	M. a. massiliense	Massiliense8	AUS_AU	Non-CF	Oceania	Australia	TPCH		2006	Bryant et al 2016
ERR459963	M. a. massiliense	Massiliense8	AUS_AU	Non-CF	Oceania	Australia	TPCH		2008	Bryant et al 2016
ERR459964	M. a. massiliense	Massiliense8	AUS_AU	Non-CF	Oceania	Australia	TPCH		2009	Bryant et al 2016
ERR494943	M. a. massiliense	Massiliense8	AUS_AZ	Non-CF	Oceania	Australia	HSNS		2008	Bryant et al 2016
ERR494944	M. a. massiliense	Massiliense8	AUS_AZ	Non-CF	Oceania	Australia	HSNS		2009	Bryant et al 2016
ERR494945	M. a. massiliense	Massiliense8	AUS_AZ	Non-CF	Oceania	Australia	HSNS		2010	Bryant et al 2016
ERR494946	M. a. massiliense	Massiliense8	AUS_AZ	Non-CF	Oceania	Australia	HSNS		2010	Bryant et al 2016
ERR494960	M. a. massiliense	Massiliense8	AUS_AZ	Non-CF	Oceania	Australia	HSNS		2007	Bryant et al 2016
ERR373942	M. a. massiliense	Massiliense8	DEN_AB	CF	Europe	Denmark	Skejby		Not present	Bryant et al 2016
SRR7800505	M. a. massiliense	Massiliense9	CF00054	CF	NorthAmerica	USA	NY		2016-02-25	Hasan et al 2019
SRR7800561	M. a. massiliense	Massiliense9	CF00148	CF	NorthAmerica	USA	FL		2016-04-05	Hasan et al 2019
SRR7800720	M. a. massiliense	Massiliense9	CF00148	CF	NorthAmerica	USA	FL		2016-02-05	Hasan et al 2019
SRR7800721	M. a. massiliense	Massiliense9	CF00148	CF	NorthAmerica	USA	FL		2016-01-28	Hasan et al 2019
ERR374021	M. a. massiliense	Massiliense9	UNC_CK	Non-CF	NorthAmerica	USA	UNC_Chapel_Hill		2011-05-31	Bryant et al 2016

## Sheet: Abscessus
Sample	Subspecies	FastBAPS cluster	Patient	cf_status	Continent	Country	Location1	Location2	Sample_date	Reference	Notes
ERR369209	M. a. abscessus	Abscessus1	SMRL_A	Animal	NP	NP	NP		Not present	Bryant et al 2016
SRR7800532	M. a. abscessus	Abscessus10	CF00099	CF	NorthAmerica	USA	CO		2016-01-05	Hasan et al 2019
SRR7800711	M. a. abscessus	Abscessus10	CF00099	CF	NorthAmerica	USA	CO		2016-01-08	Hasan et al 2019
SRR6871394	M. a. abscessus	Abscessus10	Melb-001	CF	Oceania	Australia	RCH		2014-06-01	Yan et al 2019
ERR337811	M. a. abscessus	Abscessus10	SMRL_AH	?	Europe	UK	Greater_Glasgow		2001-05-01	Bryant et al 2016
ERR369277	M. a. abscessus	Abscessus10	SMRL_BR	?	Europe	UK	Lothian		2005-07-21	Bryant et al 2016
ERR373986	M. a. abscessus	Abscessus10	UNC_AB	CF	NorthAmerica	USA	UNC_Chapel_Hill		2007-09-11	Bryant et al 2016
ERR373976	M. a. abscessus	Abscessus10	UNC_BI	CF	NorthAmerica	USA	UNC_Chapel_Hill		2006-08-03	Bryant et al 2016
ERR363439	M. a. abscessus	Abscessus10	UNC_W	CF	NorthAmerica	USA	UNC_Chapel_Hill		2006-01-19	Bryant et al 2016
ERR363344	M. a. abscessus	Abscessus11	BTL_F	Non-CF	Europe	UK	London_Barts		2012-04-12	Bryant et al 2016
ERR484948	M. a. abscessus	Abscessus11	BTL_F	Non-CF	Europe	UK	London_Barts		2013-03-21	Bryant et al 2016
ERR459837	M. a. abscessus	Abscessus12	AUS_AD	CF	Oceania	Australia	RCH		2010	Bryant et al 2016
ERR459921	M. a. abscessus	Abscessus12	AUS_AD	CF	Oceania	Australia	RCH		2013	Bryant et al 2016
ERR494965	M. a. abscessus	Abscessus12	AUS_AD	CF	Oceania	Australia	RCH		2010	Bryant et al 2016
ERR459777	M. a. abscessus	Abscessus12	AUS_I	CF	Oceania	Australia	TPCH		2004	Bryant et al 2016
ERR459782	M. a. abscessus	Abscessus12	AUS_I	CF	Oceania	Australia	TPCH		2011	Bryant et al 2016
ERR459843	M. a. abscessus	Abscessus12	AUS_I	CF	Oceania	Australia	TPCH		2009	Bryant et al 2016
ERR459852	M. a. abscessus	Abscessus12	AUS_Z	CF	Oceania	Australia	Cairns	RCH	2012	Bryant et al 2016
ERR373943	M. a. abscessus	Abscessus12	DEN_AC	CF	Europe	Denmark	Skejby		Not present	Bryant et al 2016
ERR3198388	M. a. abscessus	Abscessus12	HVH39	CF	Europe	Spain	Barcelona_HVH		2007-01-22	Doyle et al 2019
ERR4020069	M. a. abscessus	Abscessus12	Ireland_34	Non-CF	Europe	UK	Ireland_A		Not present	Redondo et al 2020
ERR1081288	M. a. abscessus	Abscessus12	Manchester_21	Non-CF	Europe	UK	Manchester		Not present	This study
SRR6871399	M. a. abscessus	Abscessus12	Melb-006	CF	Oceania	Australia	RCH		2014-09-01	Yan et al 2019
ERR373990	M. a. abscessus	Abscessus12	UNC_AF	CF	NorthAmerica	USA	UNC_Chapel_Hill		2007-11-07	Bryant et al 2016
ERR374003	M. a. abscessus	Abscessus12	UNC_AQ	CF	NorthAmerica	USA	UNC_Chapel_Hill		2009-02-13	Bryant et al 2016
ERR363407	M. a. abscessus	Abscessus12	UNC_BZ	Non-CF	NorthAmerica	USA	UNC_Chapel_Hill		2011-11-11	Bryant et al 2016
ERR373961	M. a. abscessus	Abscessus12	UNC_CA	Non-CF	NorthAmerica	USA	UNC_Chapel_Hill		2005-10-20	Bryant et al 2016
ERR373954	M. a. abscessus	Abscessus12	UNC_G	CF	NorthAmerica	USA	UNC_Chapel_Hill		2013-03-06	Bryant et al 2016
ERR340574	M. a. abscessus	Abscessus14	AHL_K	CF	Europe	UK	Alder_Hey		2012-12-14	Bryant et al 2016
ERR490689	M. a. abscessus	Abscessus14	BIR_Z	CF	Europe	UK	Birmingham_Heartlands		2010-01-14	Bryant et al 2016
ERR494896	M. a. abscessus	Abscessus14	BIR_Z	CF	Europe	UK	Birmingham_Heartlands		2012-03-16	Bryant et al 2016
SRR7800489	M. a. abscessus	Abscessus14	CF00013	CF	NorthAmerica	USA	CO		2014-10-06	Hasan et al 2019
SRR7800683	M. a. abscessus	Abscessus14	CF00040	CF	NorthAmerica	USA	TX		2016-12-07	Hasan et al 2019
ERR3198378	M. a. abscessus	Abscessus14	HSP-3	Non-CF	Europe	Spain	Barcelona_HSP		2007-06-05	Doyle et al 2019
ERR3198379	M. a. abscessus	Abscessus14	HSP-3	Non-CF	Europe	Spain	Barcelona_HSP		2015-01-01	Doyle et al 2019
ERR3198372	M. a. abscessus	Abscessus14	HSP19	Non-CF	Europe	Spain	Barcelona_HSP		2014-01-23	Doyle et al 2019
ERR3198387	M. a. abscessus	Abscessus14	HVH38	CF	Europe	Spain	Barcelona_HVH		2014-07-25	Doyle et al 2019
ERR4020083	M. a. abscessus	Abscessus14	Ireland_2	CF	Europe	UK	Ireland_A		Not present	Redondo et al 2020
ERR473271	M. a. abscessus	Abscessus14	PAP_G	CF	Europe	UK	Papworth		2012-10-24	Bryant et al 2016
ERR340512	M. a. abscessus	Abscessus14	SMRL_BK	?	Europe	UK	Greater_Glasgow		2011-07-25	Bryant et al 2016
ERR351970	M. a. abscessus	Abscessus14	SMRL_BN	?	Europe	UK	Greater_Glasgow		2009-09-28	Bryant et al 2016
ERR351974	M. a. abscessus	Abscessus14	SMRL_BN	?	Europe	UK	Lothian		2010-04-14	Bryant et al 2016
ERR369217	M. a. abscessus	Abscessus14	SMRL_E	?	Europe	UK	Lothian	Grampian	2003-12-13	Bryant et al 2016
ERR343218	M. a. abscessus	Abscessus14	SMRL_Q	Non-CF	Europe	UK	Grampian		2009-09-16	Bryant et al 2016
ERR373949	M. a. abscessus	Abscessus14	UNC_B	CF	NorthAmerica	USA	UNC_Chapel_Hill		2013-01-10	Bryant et al 2016
ERR349273	M. a. abscessus	Abscessus14	UNC_BG	CF	NorthAmerica	USA	UNC_Chapel_Hill		2006-05-25	Bryant et al 2016
ERR363414	M. a. abscessus	Abscessus14	UNC_CQ	Non-CF	NorthAmerica	USA	UNC_Chapel_Hill		2011-02-16	Bryant et al 2016
SRR7800709	M. a. abscessus	Abscessus15	CF00038	CF	NorthAmerica	USA	TX		2015-10-02	Hasan et al 2019
SRR7800595	M. a. abscessus	Abscessus15	CF00141	CF	NorthAmerica	USA	FL		2016-03-14	Hasan et al 2019
SRR7800660	M. a. abscessus	Abscessus15	CF00167	CF	NorthAmerica	USA	OH		2016-01-28	Hasan et al 2019
ERR4020076	M. a. abscessus	Abscessus15	Ireland_6	CF	Europe	UK	Ireland_A		Not present	Redondo et al 2020
ERR343219	M. a. abscessus	Abscessus15	SMRL_BP	?	Europe	UK	Greater_Glasgow		2009-10-07	Bryant et al 2016
ERR369253	M. a. abscessus	Abscessus15	SMRL_CV	CF	Europe	UK	Greater_Glasgow		2004-10-26	Bryant et al 2016
ERR369281	M. a. abscessus	Abscessus15	SMRL_CV	CF	Europe	UK	Greater_Glasgow		2005-11-04	Bryant et al 2016
ERR369296	M. a. abscessus	Abscessus15	SMRL_CV	CF	Europe	UK	Greater_Glasgow		2006-04-04	Bryant et al 2016
ERR343175	M. a. abscessus	Abscessus15	SMRL_CZ	?	Europe	UK	Greater_Glasgow		2008-01-28	Bryant et al 2016
ERR369251	M. a. abscessus	Abscessus15	SMRL_J	CF	Europe	UK	Greater_Glasgow		2004-10-22	Bryant et al 2016
ERR369252	M. a. abscessus	Abscessus15	SMRL_J	CF	Europe	UK	Greater_Glasgow		2004-10-22	Bryant et al 2016
ERR363403	M. a. abscessus	Abscessus15	SMRL_W	CF	Europe	UK	Greater_Glasgow		2001-06-18	Bryant et al 2016
ERR459973	M. a. abscessus	Abscessus15	SVH_P	CF	Europe	UK	Dublin		Not present	Bryant et al 2016
ERR373952	M. a. abscessus	Abscessus15	UNC_C	CF	NorthAmerica	USA	UNC_Chapel_Hill		2013-01-19	Bryant et al 2016
ERR363241	M. a. abscessus	Abscessus15	WRCM_E	?	Europe	UK	Bristol		Not present	Bryant et al 2016
ERR330752	M. a. abscessus	Abscessus15	WRCM_G	?	Europe	UK	Taunton		Not present	Bryant et al 2016
SRR7800493	M. a. abscessus	Abscessus16	CF00016	CF	NorthAmerica	USA	CO		2015-04-15	Hasan et al 2019
SRR7800524	M. a. abscessus	Abscessus16	CF00016	CF	NorthAmerica	USA	CO		2015-01-26	Hasan et al 2019
SRR7800634	M. a. abscessus	Abscessus16	CF00016	CF	NorthAmerica	USA	CO		2016-06-02	Hasan et al 2019
SRR7800636	M. a. abscessus	Abscessus16	CF00016	CF	NorthAmerica	USA	CO		2016-12-08	Hasan et al 2019
SRR7800637	M. a. abscessus	Abscessus16	CF00016	CF	NorthAmerica	USA	CO		2016-12-28	Hasan et al 2019
SRR7800680	M. a. abscessus	Abscessus16	CF00016	CF	NorthAmerica	USA	CO		2016-07-11	Hasan et al 2019
SRR7800707	M. a. abscessus	Abscessus16	CF00016	CF	NorthAmerica	USA	CO		2016-03-21	Hasan et al 2019
SRR7800471	M. a. abscessus	Abscessus16	CF00076	CF	NorthAmerica	USA	OH		2016-02-24	Hasan et al 2019
SRR7800623	M. a. abscessus	Abscessus16	CF00151	CF	NorthAmerica	USA	TN		2016-02-24	Hasan et al 2019
ERR4020113	M. a. abscessus	Abscessus16	Ireland_18	CF	Europe	UK	Ireland_A		Not present	Redondo et al 2020
ERR494941	M. a. abscessus	Abscessus16	RVI_BF	CF	Europe	UK	Newcastle		2013-07-24	Bryant et al 2016
ERR363267	M. a. abscessus	Abscessus16	RVI_C	CF	Europe	UK	Newcastle		2012-02-17	Bryant et al 2016
ERR369242	M. a. abscessus	Abscessus16	SMRL_CP	CF	Europe	UK	Greater_Glasgow		2004-07-03	Bryant et al 2016
ERR363321	M. a. abscessus	Abscessus16	SVH_M	CF	Europe	UK	Dublin		Not present	Bryant et al 2016
ERR343220	M. a. abscessus	Abscessus17	SMRL_AK	?	Europe	UK	Greater_Glasgow		2009-10-28	Bryant et al 2016
ERR343199	M. a. abscessus	Abscessus17	SMRL_BD	?	Europe	UK	Greater_Glasgow		2009-01-28	Bryant et al 2016
ERR343206	M. a. abscessus	Abscessus17	SMRL_BD	?	Europe	UK	Greater_Glasgow		2009-04-29	Bryant et al 2016
ERR343215	M. a. abscessus	Abscessus17	SMRL_BD	?	Europe	UK	Greater_Glasgow		2009-08-20	Bryant et al 2016
ERR369194	M. a. abscessus	Abscessus17	SMRL_BD	?	Europe	UK	Lothian		Not present	Bryant et al 2016
ERR369195	M. a. abscessus	Abscessus17	SMRL_BD	?	Europe	UK	Lothian		Not present	Bryant et al 2016
ERR369199	M. a. abscessus	Abscessus17	SMRL_BD	?	Europe	UK	Lothian		2003-07-11	Bryant et al 2016
ERR369210	M. a. abscessus	Abscessus17	SMRL_BD	?	Europe	UK	Lothian		2003-10-02	Bryant et al 2016
ERR369297	M. a. abscessus	Abscessus17	SMRL_BD	?	Europe	UK	Lothian		2006-04-11	Bryant et al 2016
ERR369298	M. a. abscessus	Abscessus17	SMRL_BD	?	Europe	UK	Lothian		2006-04-11	Bryant et al 2016
ERR369299	M. a. abscessus	Abscessus17	SMRL_BD	?	Europe	UK	Lothian		2006-04-12	Bryant et al 2016
ERR369332	M. a. abscessus	Abscessus17	SMRL_BD	?	Europe	UK	Greater_Glasgow		2007-10-30	Bryant et al 2016
ERR363402	M. a. abscessus	Abscessus17	SMRL_Y	CF	Europe	UK	Lothian		2001-06-06	Bryant et al 2016
ERR363406	M. a. abscessus	Abscessus17	SMRL_Y	CF	Europe	UK	Lothian		2001-09-12	Bryant et al 2016
ERR369231	M. a. abscessus	Abscessus17	SMRL_Y	CF	Europe	UK	Lothian		2004-05-12	Bryant et al 2016
ERR369181	M. a. abscessus	Abscessus18	SMRL_CE	CF	Europe	UK	Lothian		2002-02-20	Bryant et al 2016
ERR369172	M. a. abscessus	Abscessus18	SMRL_CE	CF	Europe	UK	Lothian		2001-09-12	Bryant et al 2016
ERR369176	M. a. abscessus	Abscessus18	SMRL_CE	CF	Europe	UK	Lothian		2001-12-18	Bryant et al 2016
ERR369233	M. a. abscessus	Abscessus18	SMRL_CE	CF	Europe	UK	Lothian		2004-06-14	Bryant et al 2016
ERR369235	M. a. abscessus	Abscessus18	SMRL_CE	CF	Europe	UK	Lothian		2004-06-29	Bryant et al 2016
ERR369245	M. a. abscessus	Abscessus18	SMRL_CE	CF	Europe	UK	Lothian		2004-08-25	Bryant et al 2016
ERR369255	M. a. abscessus	Abscessus18	SMRL_CE	CF	Europe	UK	Lothian		2004-11-17	Bryant et al 2016
ERR369264	M. a. abscessus	Abscessus18	SMRL_CE	CF	Europe	UK	Lothian		Not present	Bryant et al 2016
SRR7800527	M. a. abscessus	Abscessus19	CF00100	CF	NorthAmerica	USA	OH		2016-01-26	Hasan et al 2019
SRR7800716	M. a. abscessus	Abscessus19	CF00100	CF	NorthAmerica	USA	OH		2016-02-11	Hasan et al 2019
SRR7800722	M. a. abscessus	Abscessus19	CF00100	CF	NorthAmerica	USA	OH		2016-03-08	Hasan et al 2019
SRR7800728	M. a. abscessus	Abscessus19	CF00100	CF	NorthAmerica	USA	OH		2016-05-24	Hasan et al 2019
SRR7800731	M. a. abscessus	Abscessus19	CF00100	CF	NorthAmerica	USA	OH		2016-01-26	Hasan et al 2019
ERR3198376	M. a. abscessus	Abscessus19	HSP-2	Non-CF	Europe	Spain	Barcelona_HSP		2009-03-24	Doyle et al 2019
ERR3198377	M. a. abscessus	Abscessus19	HSP-2	Non-CF	Europe	Spain	Barcelona_HSP		2015-12-01	Doyle et al 2019
ERR363357	M. a. abscessus	Abscessus19	JRH_A	CF	Europe	UK	Oxford		2012-04-10	Bryant et al 2016
ERR363358	M. a. abscessus	Abscessus19	JRH_A	CF	Europe	UK	Oxford		2012-06-07	Bryant et al 2016
ERR363377	M. a. abscessus	Abscessus2	BTL_E	CF	Europe	UK	London_Barts		2012-06-18	Bryant et al 2016
SRR7800557	M. a. abscessus	Abscessus2	CF00096	CF	NorthAmerica	USA	SD		2016-04-27	Hasan et al 2019
SRR7800408	M. a. abscessus	Abscessus2	CF00783	CF	NorthAmerica	USA	CO		2017-01-05	Hasan et al 2019
ERR369142	M. a. abscessus	Abscessus2	DEN_M	CF	Europe	Denmark	Copenhagen		Not present	Bryant et al 2016
ERR3198386	M. a. abscessus	Abscessus2	HVH37	CF	Europe	Spain	Barcelona_HVH		2013-01-30	Doyle et al 2019
ERR3198395	M. a. abscessus	Abscessus2	HVH47	Non-CF	Europe	Spain	Barcelona_HVH		2013-03-28	Doyle et al 2019
SRR6871408	M. a. abscessus	Abscessus2	Melb-016	CF	Oceania	Australia	RCH		2017-02-01	Yan et al 2019
ERR2759447	M. a. abscessus	Abscessus2	Netherlands_6	CF	Europe	Netherlands			Not present	This study
ERR340536	M. a. abscessus	Abscessus2	RBL_A	CF	Europe	UK	London_Brompton		Not present	Bryant et al 2016
ERR349292	M. a. abscessus	Abscessus2	UNC_AW	CF	NorthAmerica	USA	UNC_Chapel_Hill		2012-09-19	Bryant et al 2016
ERR374018	M. a. abscessus	Abscessus2	UNC_AW	CF	NorthAmerica	USA	UNC_Chapel_Hill		2011-05-03	Bryant et al 2016
ERR373953	M. a. abscessus	Abscessus2	UNC_F	CF	NorthAmerica	USA	UNC_Chapel_Hill		2013-03-06	Bryant et al 2016
ERR484983	M. a. abscessus	Abscessus5	AUS_BG	Environmental	Oceania	Australia			Not present	Bryant et al 2016
SRR7800554	M. a. abscessus	Abscessus5	CF00130	CF	NorthAmerica	USA	TX		2016-03-23	Hasan et al 2019
ERR4020080	M. a. abscessus	Abscessus5	Ireland_32	Non-CF	Europe	UK	Ireland_A	Ireland_D	Not present	Redondo et al 2020
ERR4020115	M. a. abscessus	Abscessus5	Ireland_32	Non-CF	Europe	UK	Ireland_A	Ireland_D	Not present	Redondo et al 2020
ERR2759453	M. a. abscessus	Abscessus5	Netherlands_12	CF	Europe	Netherlands			Not present	This study
ERR2759457	M. a. abscessus	Abscessus5	Netherlands_16	CF	Europe	Netherlands			Not present	This study
ERR459817	M. a. abscessus	Abscessus6	AUS_T	CF	Oceania	Australia	RCH		2012	Bryant et al 2016
ERR459818	M. a. abscessus	Abscessus6	AUS_U	CF	Oceania	Australia	RCH		2011	Bryant et al 2016
ERR459820	M. a. abscessus	Abscessus6	AUS_U	CF	Oceania	Australia	RCH		2012	Bryant et al 2016
SRR6871398	M. a. abscessus	Abscessus6	Australia_2	CF	Oceania	Australia	RCH		2013-10-01	Yan et al 2019
ERR494842	M. a. abscessus	Abscessus6	BIR_F	CF	Europe	UK	Birmingham_Heartlands		2010-12-14	Bryant et al 2016
SRR7800649	M. a. abscessus	Abscessus6	CF00023	CF	NorthAmerica	USA	CO		2016-05-23	Hasan et al 2019
SRR7800548	M. a. abscessus	Abscessus6	CF00120	CF	NorthAmerica	USA	CO		2016-06-13	Hasan et al 2019
SRR7800550	M. a. abscessus	Abscessus6	CF00120	CF	NorthAmerica	USA	CO		2015-12-28	Hasan et al 2019
SRR7800558	M. a. abscessus	Abscessus6	CF00120	CF	NorthAmerica	USA	CO		2016-05-09	Hasan et al 2019
ERR4020070	M. a. abscessus	Abscessus6	Ireland_4	CF	Europe	UK	Ireland_A		Not present	Redondo et al 2020
ERR4020111	M. a. abscessus	Abscessus6	Ireland_4	CF	Europe	UK	Ireland_A		Not present	Redondo et al 2020
ERR340557	M. a. abscessus	Abscessus6	LTH_A	CF	Europe	UK	Leeds		2012-06-14	Bryant et al 2016
ERR363252	M. a. abscessus	Abscessus6	WRCM_D	?	Europe	UK	Exeter		Not present	Bryant et al 2016
ERR490680	M. a. abscessus	Abscessus7	BIR_A	CF	Europe	UK	Birmingham_Heartlands		2009-06-23	Bryant et al 2016
ERR369140	M. a. abscessus	Abscessus7	DEN_X	CF	Europe	Denmark	Copenhagen		Not present	Bryant et al 2016
ERR3198400	M. a. abscessus	Abscessus7	GOSH15	CF	Europe	UK	London_GOSH		2006-06-27	Doyle et al 2019
ERR3198427	M. a. abscessus	Abscessus7	GOSH35	CF	Europe	UK	London_GOSH		2013-10-21	Doyle et al 2019
ERR459795	M. a. abscessus	Abscessus7	HOL_B	CF	Europe	Holland			2010-01-01	Bryant et al 2016
ERR459845	M. a. abscessus	Abscessus7	HOL_B	CF	Europe	Netherlands	Holland		2012-05-01	Bryant et al 2016
ERR4020061	M. a. abscessus	Abscessus7	Ireland_12	CF	Europe	UK	Ireland_A		Not present	Redondo et al 2020
ERR494901	M. a. abscessus	Abscessus7	LEI_B	CF	Europe	UK	Leicester		2012-04-04	Bryant et al 2016
ERR490683	M. a. abscessus	Abscessus7	LEI_G	CF	Europe	UK	Leicester		2009-07-07	Bryant et al 2016
ERR490688	M. a. abscessus	Abscessus7	LEI_G	CF	Europe	UK	Leicester		2009-12-02	Bryant et al 2016
ERR340550	M. a. abscessus	Abscessus7	RBL_O	CF	Europe	UK	London_Brompton		Not present	Bryant et al 2016
ERR340513	M. a. abscessus	Abscessus7	SMRL_AD	?	Europe	UK	Lothian		2011-09-07	Bryant et al 2016
ERR340528	M. a. abscessus	Abscessus7	SMRL_AD	?	Europe	UK	Lothian		Not present	Bryant et al 2016
ERR351978	M. a. abscessus	Abscessus7	SMRL_AD	?	Europe	UK	Lothian		Not present	Bryant et al 2016
ERR343177	M. a. abscessus	Abscessus7	SMRL_BL	?	Europe	UK	Lothian		2008-02-22	Bryant et al 2016
ERR363240	M. a. abscessus	Abscessus7	WRCM_H	CF	Europe	UK	Wales		Not present	Bryant et al 2016
SRR7800702	M. a. abscessus	Abscessus8	CF00209	CF	NorthAmerica	USA	TN		2016-05-26	Hasan et al 2019
ERR3198371	M. a. abscessus	Abscessus8	HSP14	Non-CF	Europe	Spain	Barcelona_HSP		2001-01-30	Doyle et al 2019
ERR4020067	M. a. abscessus	Abscessus8	Ireland_21	CF	Europe	UK	Ireland_A		Not present	Redondo et al 2020
ERR4020093	M. a. abscessus	Abscessus8	Ireland_21	CF	Europe	UK	Ireland_A		Not present	Redondo et al 2020
ERR1081310	M. a. abscessus	Abscessus8	Manchester_18	CF	Europe	UK	Manchester		Not present	This study
ERR340495	M. a. abscessus	Abscessus8	SMRL_AJ	?	Europe	UK	Lothian		2011-02-07	Bryant et al 2016
ERR340496	M. a. abscessus	Abscessus8	SMRL_AJ	?	Europe	UK	Lothian		2011-02-07	Bryant et al 2016
ERR459967	M. a. abscessus	Abscessus8	SVH_J	?	Europe	UK	Dublin		Not present	Bryant et al 2016
ERR459790	M. a. abscessus	Abscessus9	AUS_L	CF	Oceania	Australia	TPCH		2009	Bryant et al 2016
SRR7800674	M. a. abscessus	Abscessus9	CF00068	CF	NorthAmerica	USA	OH		2016-05-05	Hasan et al 2019
SRR7800597	M. a. abscessus	Abscessus9	CF00138	CF	NorthAmerica	USA	OH		2016-06-15	Hasan et al 2019
SRR7800598	M. a. abscessus	Abscessus9	CF00138	CF	NorthAmerica	USA	OH		2016-02-22	Hasan et al 2019
SRR7800411	M. a. abscessus	Abscessus9	CF00280	CF	NorthAmerica	USA	OH		2017-01-05	Hasan et al 2019
ERR363444	M. a. abscessus	Abscessus9	UNC_AA	CF	NorthAmerica	USA	UNC_Chapel_Hill		2007-08-02	Bryant et al 2016
ERR373998	M. a. abscessus	Abscessus9	UNC_AK	CF	NorthAmerica	USA	UNC_Chapel_Hill		2008-08-14	Bryant et al 2016
ERR349287	M. a. abscessus	Abscessus9	UNC_AX	CF	NorthAmerica	USA	UNC_Chapel_Hill		2011-05-19	Bryant et al 2016
ERR363413	M. a. abscessus	Abscessus9	UNC_BQ	CF	NorthAmerica	USA	UNC_Chapel_Hill		2012-07-06	Bryant et al 2016
ERR349294	M. a. abscessus	Abscessus9	UNC_BS	CF	NorthAmerica	USA	UNC_Chapel_Hill		2012-11-01	Bryant et al 2016
ERR374031	M. a. abscessus	Abscessus9	UNC_BY	Non-CF	NorthAmerica	USA	UNC_Chapel_Hill		2011-11-22	Bryant et al 2016
ERR363417	M. a. abscessus	Abscessus9	UNC_CF	Non-CF	NorthAmerica	USA	UNC_Chapel_Hill		2008-02-08	Bryant et al 2016
ERR363409	M. a. abscessus	Abscessus9	UNC_CZ	CF	NorthAmerica	USA	UNC_Chapel_Hill		2012-07-06	Bryant et al 2016
ERR459929	M. a. abscessus	DCC1	AUS_AJ	CF	Oceania	Australia	RCH		2013	Bryant et al 2016
ERR459936	M. a. abscessus	DCC1	AUS_AL	Non-CF	Oceania	Australia	TPCH		2008	Bryant et al 2016
ERR459792	M. a. abscessus	DCC1	AUS_M	CF	Oceania	Australia	TPCH		2006	Bryant et al 2016
SRR6871396	M. a. abscessus	DCC1	Australia_1	CF	Oceania	Australia	RCH		2014-08-01	Yan et al 2019
ERR494919	M. a. abscessus	DCC1	BIR_W	CF	Europe	UK	Birmingham_Heartlands		2012-08-17	Bryant et al 2016
SRR7800438	M. a. abscessus	DCC1	CF00093	CF	NorthAmerica	USA	OK		2016-05-05	Hasan et al 2019
SRR7800659	M. a. abscessus	DCC1	CF00165	CF	NorthAmerica	USA	CO		2015-02-25	Hasan et al 2019
ERR3198417	M. a. abscessus	DCC1	GOSH32	CF	Europe	UK	London_GOSH		2013-04-25	Doyle et al 2019
ERR3198428	M. a. abscessus	DCC1	GOSH36	Non-CF	Europe	UK	London_GOSH		2014-11-29	Doyle et al 2019
ERR3198499	M. a. abscessus	DCC1	GOSH45	CF	Europe	UK	London_GOSH		2014-06-08	Doyle et al 2019
ERR3198500	M. a. abscessus	DCC1	GOSH45	CF	Europe	UK	London_GOSH		2016-03-01	Doyle et al 2019
ERR3198363	M. a. abscessus	DCC1	HCL002	CF	Europe	Spain	Barcelona_HCL		2013-12-30	Doyle et al 2019
ERR3198364	M. a. abscessus	DCC1	HCL004	Non-CF	Europe	Spain	Barcelona_HCL		2013-05-09	Doyle et al 2019
ERR3198365	M. a. abscessus	DCC1	HCL005	Non-CF	Europe	Spain	Barcelona_HCL		2014-08-01	Doyle et al 2019
ERR3198366	M. a. abscessus	DCC1	HCL007	Non-CF	Europe	Spain	Barcelona_HCL		2014-09-10	Doyle et al 2019
ERR3198368	M. a. abscessus	DCC1	HCL009	Non-CF	Europe	Spain	Barcelona_HCL		2013-05-08	Doyle et al 2019
ERR3198374	M. a. abscessus	DCC1	HSP-1	Non-CF	Europe	Spain	Barcelona_HSP		2009-09-17	Doyle et al 2019
ERR3198375	M. a. abscessus	DCC1	HSP-1	Non-CF	Europe	Spain	Barcelona_HSP		2011-07-05	Doyle et al 2019
ERR3198370	M. a. abscessus	DCC1	HSP012	Non-CF	Europe	Spain	Barcelona_HSP		2008-10-31	Doyle et al 2019
ERR3198373	M. a. abscessus	DCC1	HSP21	Non-CF	Europe	Spain	Barcelona_HSP		2015-04-24	Doyle et al 2019
ERR3198380	M. a. abscessus	DCC1	HVH30	CF	Europe	Spain	Barcelona_HVH		2012-01-09	Doyle et al 2019
ERR3198381	M. a. abscessus	DCC1	HVH31	CF	Europe	Spain	Barcelona_HVH		2009-05-06	Doyle et al 2019
ERR3198382	M. a. abscessus	DCC1	HVH33	CF	Europe	Spain	Barcelona_HVH		2013-07-15	Doyle et al 2019
ERR3198384	M. a. abscessus	DCC1	HVH35	CF	Europe	Spain	Barcelona_HVH		2014-02-14	Doyle et al 2019
ERR494886	M. a. abscessus	DCC1	RHS_O	CF	Europe	UK	Sheffield_Teaching		2012-01-06	Bryant et al 2016
ERR374000	M. a. abscessus	DCC1	UNC_BO	CF	NorthAmerica	USA	UNC_Chapel_Hill		2008-10-16	Bryant et al 2016
ERR349268	M. a. abscessus	DCC1	UNC_I	CF	NorthAmerica	USA	UNC_Chapel_Hill		2005-05-02	Bryant et al 2016
ERR490674	M. a. abscessus	DCC2	BIR_T	CF	Europe	UK	Birmingham_Heartlands		2009-04-21	Bryant et al 2016
SRR7800641	M. a. abscessus	DCC2	CF00017	CF	NorthAmerica	USA	CO		2016-01-13	Hasan et al 2019
SRR7800622	M. a. abscessus	DCC2	CF00152	CF	NorthAmerica	USA	IL		2016-01-21	Hasan et al 2019
ERR3198453	M. a. abscessus	DCC2	GOSH40	CF	Europe	UK	London_GOSH		2015-10-29	Doyle et al 2019
ERR3198464	M. a. abscessus	DCC2	GOSH41	CF	Europe	UK	London_GOSH		2015-11-20	Doyle et al 2019
ERR4020118	M. a. abscessus	DCC2	Ireland_23	CF	Europe	UK	Ireland_C		Not present	Redondo et al 2020
ERR494877	M. a. abscessus	DCC2	LEI_H	CF	Europe	UK	Leicester		2011-12-06	Bryant et al 2016
ERR340560	M. a. abscessus	DCC2	LTH_D	CF	Europe	UK	Leeds		2012-06-28	Bryant et al 2016
ERR2759467	M. a. abscessus	DCC2	Netherlands_26	CF	Europe	Netherlands			Not present	This study
ERR114972	M. a. abscessus	DCC2	PAP_015	CF	Europe	UK	Papworth		2009-03-03	Bryant et al 2016
ERR114993	M. a. abscessus	DCC2	PAP_033	CF	Europe	UK	Papworth		2008-04-28	Bryant et al 2016
ERR369154	M. a. abscessus	DCC2	RVI_AE	CF	Europe	UK	Newcastle		2013-02-01	Bryant et al 2016
ERR340529	M. a. abscessus	DCC2	SMRL_AI	?	Europe	UK	Lothian		2011-11-17	Bryant et al 2016
ERR343182	M. a. abscessus	DCC2	SMRL_BY	CF	Europe	UK	Lothian	Grampian	2008-05-06	Bryant et al 2016
ERR363324	M. a. abscessus	DCC2	SVH_O	CF	Europe	Ireland	Dublin		Not present	Bryant et al 2016
ERR363247	M. a. abscessus	DCC2	WRCM_B	?	Europe	UK	Exeter		Not present	Bryant et al 2016
ERR494888	M. a. abscessus	DCC4	BIR_V	CF	Europe	UK	Birmingham_Heartlands		2012-01-30	Bryant et al 2016
SRR7800482	M. a. abscessus	DCC4	CF00033	CF	NorthAmerica	USA	TX		2015-10-21	Hasan et al 2019
SRR7800410	M. a. abscessus	DCC4	CF00314	CF	NorthAmerica	USA	NY		2016-10-19	Hasan et al 2019
ERR3198398	M. a. abscessus	DCC4	GOSH11	CF	Europe	UK	London_GOSH		2012-05-03	Doyle et al 2019
ERR4020112	M. a. abscessus	DCC4	Ireland_10	CF	Europe	UK	Ireland_A		Not present	Redondo et al 2020
ERR4020095	M. a. abscessus	DCC4	Ireland_13	CF	Europe	UK	Ireland_G		Not present	Redondo et al 2020
ERR1081309	M. a. abscessus	DCC4	Manchester_6	CF	Europe	UK	Manchester		Not present	This study
ERR1081292	M. a. abscessus	DCC4	Manchester_25	Non-CF	Europe	UK	Manchester		Not present	This study
ERR340552	M. a. abscessus	DCC4	RBL_Q	CF	Europe	UK	London_Brompton		Not present	Bryant et al 2016
ERR494841	M. a. abscessus	DCC4	RHS_A	CF	Europe	UK	Sheffield_Teaching		2010-11-17	Bryant et al 2016
ERR494971	M. a. abscessus	DCC4	RHS_A	CF	Europe	UK	Sheffield_Teaching		2012-12-07	Bryant et al 2016
ERR494885	M. a. abscessus	DCC4	RHS_N	CF	Europe	UK	Sheffield_Teaching		2012-01-16	Bryant et al 2016
ERR494908	M. a. abscessus	DCC4	RHS_N	CF	Europe	UK	Sheffield_Teaching		2012-06-07	Bryant et al 2016
ERR363256	M. a. abscessus	DCC4	RVI_B	CF	Europe	UK	Newcastle		2011-08-20	Bryant et al 2016
ERR369304	M. a. abscessus	DCC4	SMRL_BH	?	Europe	UK	Greater_Glasgow		2006-07-03	Bryant et al 2016
ERR459965	M. a. abscessus	DCC5	AUS_AV	Non-CF	Oceania	Australia	GPH		2006	Bryant et al 2016
ERR494948	M. a. abscessus	DCC5	AUS_BA	Non-CF	Oceania	Australia	GPH		2012	Bryant et al 2016
ERR494949	M. a. abscessus	DCC5	AUS_BA	Non-CF	Oceania	Australia	GPH		2013	Bryant et al 2016
ERR494951	M. a. abscessus	DCC5	AUS_BC	?	Oceania	Australia			Not present	Bryant et al 2016
ERR484982	M. a. abscessus	DCC5	AUS_BD	?	Oceania	Australia			Not present	Bryant et al 2016
ERR494953	M. a. abscessus	DCC5	AUS_BE	?	Oceania	Australia			Not present	Bryant et al 2016
ERR484960	M. a. abscessus	DCC5	AUS_BF	?	Oceania	Australia			Not present	Bryant et al 2016
ERR494959	M. a. abscessus	DCC5	AUS_BQ	Non-CF	Oceania	Australia	PAH		2007	Bryant et al 2016
SRR7800718	M. a. abscessus	DCC5	CF00039	CF	NorthAmerica	USA	TX		2015-06-27	Hasan et al 2019
ERR3198504	M. a. abscessus	DCC5	GOSH8	CF	Europe	UK	London_GOSH		2007-06-29	Doyle et al 2019
ERR3198392	M. a. abscessus	DCC5	HVH43	Non-CF	Europe	Spain	Barcelona_HVH		2013-02-23	Doyle et al 2019
ERR363261	M. a. abscessus	DCC5	RVI_I	CF	Europe	UK	Newcastle		2011-08-17	Bryant et al 2016
ERR369189	M. a. abscessus	DCC5	SMRL_AN	?	Europe	UK	Greater_Glasgow		2002-12-12	Bryant et al 2016
ERR494976	M. a. abscessus	DCC5	SWE_B	CF	Europe	Sweden			Not present	Bryant et al 2016
ERR363431	M. a. abscessus	DCC5	UNC_BK	CF	NorthAmerica	USA	UNC_Chapel_Hill		2008-05-23	Bryant et al 2016
ERR373956	M. a. abscessus	DCC5	UNC_K	CF	NorthAmerica	USA	UNC_Chapel_Hill		2005-07-07	Bryant et al 2016

## Sheet: DCC1
Sample	Subspecies	FastBAPS cluster	Patient	cf_status	Continent	Country	Location1	Location2	Sample_date	Reference	Notes
ERR363346	M. a. abscessus	DCC1	AHL_D	CF	Europe	UK	Manchester		2012-05-29	Bryant et al 2016
ERR340573	M. a. abscessus	DCC1	AHL_J	CF	Europe	UK	Manchester		2013-01-11	Bryant et al 2016
ERR459758	M. a. abscessus	DCC1	AUS_A	CF	Oceania	Australia	TPCH		2003	Bryant et al 2016
ERR459759	M. a. abscessus	DCC1	AUS_A	CF	Oceania	Australia	TPCH		2004	Bryant et al 2016
ERR459760	M. a. abscessus	DCC1	AUS_A	CF	Oceania	Australia	TPCH		2003	Bryant et al 2016
ERR494956	M. a. abscessus	DCC1	AUS_A	CF	Oceania	Australia	TPCH		2006	Bryant et al 2016
ERR459829	M. a. abscessus	DCC1	AUS_AA	CF	Oceania	Australia	RCH		2008	Bryant et al 2016
ERR459830	M. a. abscessus	DCC1	AUS_AA	CF	Oceania	Australia	RCH		2009	Bryant et al 2016
ERR459922	M. a. abscessus	DCC1	AUS_AE	CF	Oceania	Australia	RCH		2012	Bryant et al 2016
ERR459929	M. a. abscessus	DCC1	AUS_AJ	CF	Oceania	Australia	RCH		2013	Bryant et al 2016
ERR459854	M. a. abscessus	DCC1	AUS_AL	Non-CF	Oceania	Australia	TPCH		2008	Bryant et al 2016
ERR459936	M. a. abscessus	DCC1	AUS_AL	Non-CF	Oceania	Australia	TPCH		2008	Bryant et al 2016
ERR459937	M. a. abscessus	DCC1	AUS_AL	Non-CF	Oceania	Australia	TPCH		2009	Bryant et al 2016
ERR459938	M. a. abscessus	DCC1	AUS_AL	Non-CF	Oceania	Australia	TPCH		2009	Bryant et al 2016
ERR459939	M. a. abscessus	DCC1	AUS_AL	Non-CF	Oceania	Australia	TPCH		2011	Bryant et al 2016
ERR459855	M. a. abscessus	DCC1	AUS_AN	Non-CF	Oceania	Australia	GPH		2011	Bryant et al 2016
ERR459941	M. a. abscessus	DCC1	AUS_AN	Non-CF	Oceania	Australia	GPH		2011	Bryant et al 2016
ERR459966	M. a. abscessus	DCC1	AUS_AW	Non-CF	Oceania	Australia	GPH		2007	Bryant et al 2016
ERR484980	M. a. abscessus	DCC1	AUS_AY	Non-CF	Oceania	Australia	GPH	Bundaberg	2008	Bryant et al 2016
ERR484981	M. a. abscessus	DCC1	AUS_AY	Non-CF	Oceania	Australia	GPH	Bundaberg	2010	Bryant et al 2016
ERR494942	M. a. abscessus	DCC1	AUS_AY	Non-CF	Oceania	Australia	GPH	Bundaberg	2010	Bryant et al 2016
ERR459761	M. a. abscessus	DCC1	AUS_B	CF	Oceania	Australia	TPCH		2010	Bryant et al 2016
ERR459762	M. a. abscessus	DCC1	AUS_B	CF	Oceania	Australia	TPCH		2012	Bryant et al 2016
ERR459763	M. a. abscessus	DCC1	AUS_B	CF	Oceania	Australia	TPCH		2012	Bryant et al 2016
ERR459842	M. a. abscessus	DCC1	AUS_B	CF	Oceania	Australia	TPCH		2011	Bryant et al 2016
ERR484984	M. a. abscessus	DCC1	AUS_B	CF	Oceania	Australia	TPCH		2010	Bryant et al 2016
ERR459784	M. a. abscessus	DCC1	AUS_J	CF	Oceania	Australia	TPCH		2000	Bryant et al 2016
ERR459785	M. a. abscessus	DCC1	AUS_J	CF	Oceania	Australia	TPCH		2002	Bryant et al 2016
ERR459786	M. a. abscessus	DCC1	AUS_J	CF	Oceania	Australia	TPCH		2002	Bryant et al 2016
ERR459787	M. a. abscessus	DCC1	AUS_J	CF	Oceania	Australia	TPCH		2004	Bryant et al 2016
ERR459788	M. a. abscessus	DCC1	AUS_J	CF	Oceania	Australia	TPCH		2006	Bryant et al 2016
ERR459789	M. a. abscessus	DCC1	AUS_K	CF	Oceania	Australia	TPCH		2002	Bryant et al 2016
ERR459791	M. a. abscessus	DCC1	AUS_M	CF	Oceania	Australia	TPCH		2005	Bryant et al 2016
ERR459792	M. a. abscessus	DCC1	AUS_M	CF	Oceania	Australia	TPCH		2006	Bryant et al 2016
ERR459812	M. a. abscessus	DCC1	AUS_R	CF	Oceania	Australia	TPCH		2002	Bryant et al 2016
ERR459813	M. a. abscessus	DCC1	AUS_R	CF	Oceania	Australia	TPCH		2003	Bryant et al 2016
ERR459822	M. a. abscessus	DCC1	AUS_V	CF	Oceania	Australia	RCH		2012	Bryant et al 2016
ERR459825	M. a. abscessus	DCC1	AUS_Y	CF	Oceania	Australia	RCH		2010	Bryant et al 2016
ERR459826	M. a. abscessus	DCC1	AUS_Y	CF	Oceania	Australia	RCH		2011	Bryant et al 2016
ERR459827	M. a. abscessus	DCC1	AUS_Z	CF	Oceania	Australia	Cairns	RCH	2007	Bryant et al 2016
SRR6871393	M. a. abscessus	DCC1	Australia_1	CF	Oceania	Australia	RCH		2014-01-01	Yan et al 2019
SRR6871396	M. a. abscessus	DCC1	Australia_1	CF	Oceania	Australia	RCH		2014-08-01	Yan et al 2019
ERR490691	M. a. abscessus	DCC1	BIR_K	CF	Europe	UK	Birmingham_Heartlands		2010-02-18	Bryant et al 2016
ERR484975	M. a. abscessus	DCC1	BIR_P	CF	Europe	UK	Birmingham_Heartlands		2012-01-31	Bryant et al 2016
ERR494883	M. a. abscessus	DCC1	BIR_P	CF	Europe	UK	Birmingham_Heartlands		2012-01-17	Bryant et al 2016
ERR494893	M. a. abscessus	DCC1	BIR_P	CF	Europe	UK	Birmingham_Heartlands		2012-02-23	Bryant et al 2016
ERR459868	M. a. abscessus	DCC1	BIR_W	CF	Europe	UK	Birmingham_Heartlands		2008-04-18	Bryant et al 2016
ERR459870	M. a. abscessus	DCC1	BIR_W	CF	Europe	UK	Birmingham_Heartlands		2008-07-17	Bryant et al 2016
ERR459981	M. a. abscessus	DCC1	BIR_W	CF	Europe	UK	Birmingham_Heartlands		2008-02-05	Bryant et al 2016
ERR490700	M. a. abscessus	DCC1	BIR_W	CF	Europe	UK	Birmingham_Heartlands		2010-07-06	Bryant et al 2016
ERR494852	M. a. abscessus	DCC1	BIR_W	CF	Europe	UK	Birmingham_Heartlands		2011-04-19	Bryant et al 2016
ERR494874	M. a. abscessus	DCC1	BIR_W	CF	Europe	UK	Birmingham_Heartlands		2011-11-11	Bryant et al 2016
ERR494895	M. a. abscessus	DCC1	BIR_W	CF	Europe	UK	Birmingham_Heartlands		2012-03-13	Bryant et al 2016
ERR494900	M. a. abscessus	DCC1	BIR_W	CF	Europe	UK	Birmingham_Heartlands		2012-04-03	Bryant et al 2016
ERR494919	M. a. abscessus	DCC1	BIR_W	CF	Europe	UK	Birmingham_Heartlands		2012-08-17	Bryant et al 2016
ERR494924	M. a. abscessus	DCC1	BIR_W	CF	Europe	UK	Birmingham_Heartlands		2012-09-26	Bryant et al 2016
ERR494926	M. a. abscessus	DCC1	BIR_W	CF	Europe	UK	Birmingham_Heartlands		2012-10-04	Bryant et al 2016
ERR494972	M. a. abscessus	DCC1	BIR_W	CF	Europe	UK	Birmingham_Heartlands		2012-12-14	Bryant et al 2016
ERR363378	M. a. abscessus	DCC1	BTL_A	Non-CF	Europe	UK	London_Barts		2012-06-01	Bryant et al 2016
ERR484995	M. a. abscessus	DCC1	BTL_G	CF	Europe	UK	London_Barts		2012-10-11	Bryant et al 2016
SRR7800415	M. a. abscessus	DCC1	CF00006	CF	NorthAmerica	USA	CO		2014-02-03	Hasan et al 2019
SRR7800486	M. a. abscessus	DCC1	CF00006	CF	NorthAmerica	USA	CO		2015-03-02	Hasan et al 2019
SRR7800487	M. a. abscessus	DCC1	CF00006	CF	NorthAmerica	USA	CO		2014-12-01	Hasan et al 2019
SRR7800630	M. a. abscessus	DCC1	CF00006	CF	NorthAmerica	USA	CO		2014-05-28	Hasan et al 2019
SRR7800631	M. a. abscessus	DCC1	CF00006	CF	NorthAmerica	USA	CO		2015-12-21	Hasan et al 2019
SRR7800644	M. a. abscessus	DCC1	CF00026	CF	NorthAmerica	USA	CO		2014-10-23	Hasan et al 2019
SRR7800647	M. a. abscessus	DCC1	CF00026	CF	NorthAmerica	USA	CO		2015-04-17	Hasan et al 2019
SRR7800619	M. a. abscessus	DCC1	CF00034	CF	NorthAmerica	USA	TX		2015-12-29	Hasan et al 2019
SRR7800715	M. a. abscessus	DCC1	CF00041	CF	NorthAmerica	USA	TX		2015-08-28	Hasan et al 2019
SRR7800668	M. a. abscessus	DCC1	CF00048	CF	NorthAmerica	USA	TX		2015-08-13	Hasan et al 2019
SRR7800676	M. a. abscessus	DCC1	CF00053	CF	NorthAmerica	USA	NY		2016-01-15	Hasan et al 2019
SRR7800679	M. a. abscessus	DCC1	CF00055	CF	NorthAmerica	USA	NY		2016-03-08	Hasan et al 2019
SRR7800673	M. a. abscessus	DCC1	CF00065	CF	NorthAmerica	USA	TX		2016-05-16	Hasan et al 2019
SRR7800672	M. a. abscessus	DCC1	CF00066	CF	NorthAmerica	USA	TX		2016-06-28	Hasan et al 2019
SRR7800675	M. a. abscessus	DCC1	CF00067	CF	NorthAmerica	USA	OH		2016-06-15	Hasan et al 2019
SRR7800478	M. a. abscessus	DCC1	CF00080	CF	NorthAmerica	USA	CO		2016-12-26	Hasan et al 2019
SRR7800479	M. a. abscessus	DCC1	CF00080	CF	NorthAmerica	USA	CO		2016-05-23	Hasan et al 2019
SRR7800473	M. a. abscessus	DCC1	CF00085	CF	NorthAmerica	USA	OK		2016-06-02	Hasan et al 2019
SRR7800474	M. a. abscessus	DCC1	CF00085	CF	NorthAmerica	USA	OK		2016-12-22	Hasan et al 2019
SRR7800475	M. a. abscessus	DCC1	CF00085	CF	NorthAmerica	USA	OK		2016-05-12	Hasan et al 2019
SRR7800480	M. a. abscessus	DCC1	CF00085	CF	NorthAmerica	USA	OK		2016-03-26	Hasan et al 2019
SRR7800430	M. a. abscessus	DCC1	CF00088	CF	NorthAmerica	USA	CO		2016-04-19	Hasan et al 2019
SRR7800476	M. a. abscessus	DCC1	CF00088	CF	NorthAmerica	USA	CO		2015-12-30	Hasan et al 2019
SRR7800429	M. a. abscessus	DCC1	CF00089	CF	NorthAmerica	USA	NC		2016-04-19	Hasan et al 2019
SRR7800435	M. a. abscessus	DCC1	CF00089	CF	NorthAmerica	USA	NC		2016-06-22	Hasan et al 2019
SRR7800436	M. a. abscessus	DCC1	CF00089	CF	NorthAmerica	USA	NC		2016-05-03	Hasan et al 2019
SRR7800433	M. a. abscessus	DCC1	CF00090	CF	NorthAmerica	USA	CO		2016-01-28	Hasan et al 2019
SRR7800434	M. a. abscessus	DCC1	CF00090	CF	NorthAmerica	USA	CO		2016-02-03	Hasan et al 2019
SRR7800439	M. a. abscessus	DCC1	CF00090	CF	NorthAmerica	USA	CO		2016-01-18	Hasan et al 2019
SRR7800440	M. a. abscessus	DCC1	CF00090	CF	NorthAmerica	USA	CO		2016-04-27	Hasan et al 2019
SRR7800437	M. a. abscessus	DCC1	CF00093	CF	NorthAmerica	USA	OK		2016-04-29	Hasan et al 2019
SRR7800438	M. a. abscessus	DCC1	CF00093	CF	NorthAmerica	USA	OK		2016-05-05	Hasan et al 2019
SRR7800556	M. a. abscessus	DCC1	CF00093	CF	NorthAmerica	USA	OK		2016-03-11	Hasan et al 2019
SRR7800708	M. a. abscessus	DCC1	CF00097	CF	NorthAmerica	USA	AZ		2015-12-12	Hasan et al 2019
SRR7800526	M. a. abscessus	DCC1	CF00103	CF	NorthAmerica	USA	OH		2016-01-27	Hasan et al 2019
SRR7800514	M. a. abscessus	DCC1	CF00114	CF	NorthAmerica	USA	TN		2016-02-17	Hasan et al 2019
SRR7800516	M. a. abscessus	DCC1	CF00116	CF	NorthAmerica	USA	OH		2016-01-22	Hasan et al 2019
SRR7800517	M. a. abscessus	DCC1	CF00116	CF	NorthAmerica	USA	OH		2016-05-26	Hasan et al 2019
SRR7800518	M. a. abscessus	DCC1	CF00118	CF	NorthAmerica	USA	NY		2016-05-17	Hasan et al 2019
SRR7800519	M. a. abscessus	DCC1	CF00118	CF	NorthAmerica	USA	NY		2016-05-16	Hasan et al 2019
SRR7800551	M. a. abscessus	DCC1	CF00125	CF	NorthAmerica	USA	TN		2015-12-14	Hasan et al 2019
SRR7800553	M. a. abscessus	DCC1	CF00133	CF	NorthAmerica	USA	TX		2016-04-17	Hasan et al 2019
SRR7800602	M. a. abscessus	DCC1	CF00133	CF	NorthAmerica	USA	TX		2016-02-01	Hasan et al 2019
SRR7800603	M. a. abscessus	DCC1	CF00134	CF	NorthAmerica	USA	AL		2016-04-19	Hasan et al 2019
SRR7800593	M. a. abscessus	DCC1	CF00135	CF	NorthAmerica	USA	OR		2016-04-27	Hasan et al 2019
SRR7800596	M. a. abscessus	DCC1	CF00142	CF	NorthAmerica	USA	FL		2016-05-21	Hasan et al 2019
SRR7800618	M. a. abscessus	DCC1	CF00143	CF	NorthAmerica	USA	AL		2016-03-22	Hasan et al 2019
SRR7800617	M. a. abscessus	DCC1	CF00144	CF	NorthAmerica	USA	CO		2016-05-01	Hasan et al 2019
SRR7800627	M. a. abscessus	DCC1	CF00144	CF	NorthAmerica	USA	CO		2016-06-22	Hasan et al 2019
SRR7800628	M. a. abscessus	DCC1	CF00144	CF	NorthAmerica	USA	CO		2015-08-10	Hasan et al 2019
SRR7800626	M. a. abscessus	DCC1	CF00148	CF	NorthAmerica	USA	FL		2016-04-05	Hasan et al 2019
SRR7800624	M. a. abscessus	DCC1	CF00149	CF	NorthAmerica	USA	CO		2016-03-07	Hasan et al 2019
SRR7800625	M. a. abscessus	DCC1	CF00149	CF	NorthAmerica	USA	CO		2016-03-22	Hasan et al 2019
SRR7800621	M. a. abscessus	DCC1	CF00154	CF	NorthAmerica	USA	OH		2016-01-19	Hasan et al 2019
SRR7800665	M. a. abscessus	DCC1	CF00157	CF	NorthAmerica	USA	SC		2016-02-22	Hasan et al 2019
SRR7800666	M. a. abscessus	DCC1	CF00158	CF	NorthAmerica	USA	TX		2016-03-17	Hasan et al 2019
SRR7800655	M. a. abscessus	DCC1	CF00160	CF	NorthAmerica	USA	NH		2016-04-26	Hasan et al 2019
SRR7800656	M. a. abscessus	DCC1	CF00165	CF	NorthAmerica	USA	CO		2016-05-23	Hasan et al 2019
SRR7800657	M. a. abscessus	DCC1	CF00165	CF	NorthAmerica	USA	CO		2016-12-19	Hasan et al 2019
SRR7800658	M. a. abscessus	DCC1	CF00165	CF	NorthAmerica	USA	CO		2016-01-18	Hasan et al 2019
SRR7800659	M. a. abscessus	DCC1	CF00165	CF	NorthAmerica	USA	CO		2015-02-25	Hasan et al 2019
SRR7800706	M. a. abscessus	DCC1	CF00171	CF	NorthAmerica	USA	CA		2016-02-29	Hasan et al 2019
SRR7800701	M. a. abscessus	DCC1	CF00186	CF	NorthAmerica	USA	TN		2016-04-18	Hasan et al 2019
SRR7800705	M. a. abscessus	DCC1	CF00186	CF	NorthAmerica	USA	TN		2016-04-18	Hasan et al 2019
SRR7800700	M. a. abscessus	DCC1	CF00207	CF	NorthAmerica	USA	CO		2016-06-23	Hasan et al 2019
SRR7800703	M. a. abscessus	DCC1	CF00208	CF	NorthAmerica	USA	GA		2016-06-09	Hasan et al 2019
SRR7800697	M. a. abscessus	DCC1	CF00211	CF	NorthAmerica	USA	CO		2016-05-23	Hasan et al 2019
SRR7800698	M. a. abscessus	DCC1	CF00279	CF	NorthAmerica	USA	CO		2017-01-02	Hasan et al 2019
SRR7800699	M. a. abscessus	DCC1	CF00279	CF	NorthAmerica	USA	CO		2016-12-19	Hasan et al 2019
SRR7800409	M. a. abscessus	DCC1	CF00308	CF	NorthAmerica	USA	OH		2016-12-01	Hasan et al 2019
SRR7800405	M. a. abscessus	DCC1	CF00786	CF	NorthAmerica	USA	FL		2016-11-28	Hasan et al 2019
SRR7800406	M. a. abscessus	DCC1	CF00788	CF	NorthAmerica	USA	SD		2016-12-14	Hasan et al 2019
ERR373944	M. a. abscessus	DCC1	DEN_C	CF	Europe	Denmark	Skejby		Not present	Bryant et al 2016
ERR369146	M. a. abscessus	DCC1	DEN_E	CF	Europe	Denmark	Copenhagen		Not present	Bryant et al 2016
ERR3198402	M. a. abscessus	DCC1	GOSH18	CF	Europe	UK	London_GOSH		2008-03-11	Doyle et al 2019
ERR3198403	M. a. abscessus	DCC1	GOSH18	CF	Europe	UK	London_GOSH		2007-06-14	Doyle et al 2019
ERR3198404	M. a. abscessus	DCC1	GOSH18	CF	Europe	UK	London_GOSH		2010-03-09	Doyle et al 2019
ERR3198405	M. a. abscessus	DCC1	GOSH18	CF	Europe	UK	London_GOSH		2012-01-17	Doyle et al 2019
ERR3198406	M. a. abscessus	DCC1	GOSH19	CF	Europe	UK	London_GOSH		2007-06-18	Doyle et al 2019
ERR3198409	M. a. abscessus	DCC1	GOSH22	CF	Europe	UK	London_GOSH		2009-02-17	Doyle et al 2019
ERR3198415	M. a. abscessus	DCC1	GOSH3	CF	Europe	UK	London_GOSH		2009-07-03	Doyle et al 2019
ERR3198417	M. a. abscessus	DCC1	GOSH32	CF	Europe	UK	London_GOSH		2013-04-25	Doyle et al 2019
ERR3198418	M. a. abscessus	DCC1	GOSH32	CF	Europe	UK	London_GOSH		2014-10-29	Doyle et al 2019
ERR3198419	M. a. abscessus	DCC1	GOSH32	CF	Europe	UK	London_GOSH		2014-05-27	Doyle et al 2019
ERR3198420	M. a. abscessus	DCC1	GOSH32	CF	Europe	UK	London_GOSH		2015-10-09	Doyle et al 2019
ERR3198421	M. a. abscessus	DCC1	GOSH32	CF	Europe	UK	London_GOSH		2012-05-17	Doyle et al 2019
ERR3198422	M. a. abscessus	DCC1	GOSH32	CF	Europe	UK	London_GOSH		2014-04-23	Doyle et al 2019
ERR3198423	M. a. abscessus	DCC1	GOSH32	CF	Europe	UK	London_GOSH		2014-05-28	Doyle et al 2019
ERR3198424	M. a. abscessus	DCC1	GOSH32	CF	Europe	UK	London_GOSH		2014-08-22	Doyle et al 2019
ERR3198425	M. a. abscessus	DCC1	GOSH32	CF	Europe	UK	London_GOSH		2012-11-29	Doyle et al 2019
ERR3198426	M. a. abscessus	DCC1	GOSH32	CF	Europe	UK	London_GOSH		2014-05-28	Doyle et al 2019
ERR3198428	M. a. abscessus	DCC1	GOSH36	Non-CF	Europe	UK	London_GOSH		2014-11-29	Doyle et al 2019
ERR3198429	M. a. abscessus	DCC1	GOSH36	Non-CF	Europe	UK	London_GOSH		2015-04-02	Doyle et al 2019
ERR3198430	M. a. abscessus	DCC1	GOSH36	Non-CF	Europe	UK	London_GOSH		2014-11-26	Doyle et al 2019
ERR3198431	M. a. abscessus	DCC1	GOSH36	Non-CF	Europe	UK	London_GOSH		2015-03-29	Doyle et al 2019
ERR3198432	M. a. abscessus	DCC1	GOSH36	Non-CF	Europe	UK	London_GOSH		2014-09-14	Doyle et al 2019
ERR3198433	M. a. abscessus	DCC1	GOSH36	Non-CF	Europe	UK	London_GOSH		2015-02-19	Doyle et al 2019
ERR3198434	M. a. abscessus	DCC1	GOSH36	Non-CF	Europe	UK	London_GOSH		2016-02-01	Doyle et al 2019
ERR3198435	M. a. abscessus	DCC1	GOSH36	Non-CF	Europe	UK	London_GOSH		2014-12-10	Doyle et al 2019
ERR3198436	M. a. abscessus	DCC1	GOSH36	Non-CF	Europe	UK	London_GOSH		2014-01-23	Doyle et al 2019
ERR3198437	M. a. abscessus	DCC1	GOSH36	Non-CF	Europe	UK	London_GOSH		2014-01-11	Doyle et al 2019
ERR3198438	M. a. abscessus	DCC1	GOSH37	CF	Europe	UK	London_GOSH		2016-06-22	Doyle et al 2019
ERR3198439	M. a. abscessus	DCC1	GOSH37	CF	Europe	UK	London_GOSH		2015-12-21	Doyle et al 2019
ERR3198498	M. a. abscessus	DCC1	GOSH45	CF	Europe	UK	London_GOSH		2016-03-05	Doyle et al 2019
ERR3198499	M. a. abscessus	DCC1	GOSH45	CF	Europe	UK	London_GOSH		2014-06-08	Doyle et al 2019
ERR3198500	M. a. abscessus	DCC1	GOSH45	CF	Europe	UK	London_GOSH		2016-03-01	Doyle et al 2019
ERR3198363	M. a. abscessus	DCC1	HCL002	CF	Europe	Spain	Barcelona_HCL		2013-12-30	Doyle et al 2019
ERR3198364	M. a. abscessus	DCC1	HCL004	Non-CF	Europe	Spain	Barcelona_HCL		2013-05-09	Doyle et al 2019
ERR3198365	M. a. abscessus	DCC1	HCL005	Non-CF	Europe	Spain	Barcelona_HCL		2014-08-01	Doyle et al 2019
ERR3198366	M. a. abscessus	DCC1	HCL007	Non-CF	Europe	Spain	Barcelona_HCL		2014-09-10	Doyle et al 2019
ERR3198368	M. a. abscessus	DCC1	HCL009	Non-CF	Europe	Spain	Barcelona_HCL		2013-05-08	Doyle et al 2019
ERR459793	M. a. abscessus	DCC1	HOL_A	CF	Europe	Holland	Holland		2009-12-01	Bryant et al 2016
ERR459794	M. a. abscessus	DCC1	HOL_A	CF	Europe	Holland	Holland		2010-09-01	Bryant et al 2016
ERR3198374	M. a. abscessus	DCC1	HSP-1	Non-CF	Europe	Spain	Barcelona_HSP		2009-09-17	Doyle et al 2019
ERR3198375	M. a. abscessus	DCC1	HSP-1	Non-CF	Europe	Spain	Barcelona_HSP		2011-07-05	Doyle et al 2019
ERR3198370	M. a. abscessus	DCC1	HSP012	Non-CF	Europe	Spain	Barcelona_HSP		2008-10-31	Doyle et al 2019
ERR3198373	M. a. abscessus	DCC1	HSP21	Non-CF	Europe	Spain	Barcelona_HSP		2015-04-24	Doyle et al 2019
ERR3198380	M. a. abscessus	DCC1	HVH30	CF	Europe	Spain	Barcelona_HVH		2012-01-09	Doyle et al 2019
ERR3198381	M. a. abscessus	DCC1	HVH31	CF	Europe	Spain	Barcelona_HVH		2009-05-06	Doyle et al 2019
ERR3198382	M. a. abscessus	DCC1	HVH33	CF	Europe	Spain	Barcelona_HVH		2013-07-15	Doyle et al 2019
ERR3198384	M. a. abscessus	DCC1	HVH35	CF	Europe	Spain	Barcelona_HVH		2014-02-14	Doyle et al 2019
ERR4020109	M. a. abscessus	DCC1	Ireland_12	CF	Europe	UK	Ireland_A		Not present	Redondo et al 2020
ERR4020100	M. a. abscessus	DCC1	Ireland_20	CF	Europe	UK	Ireland_A		Not present	Redondo et al 2020
ERR4020077	M. a. abscessus	DCC1	Ireland_3	CF	Europe	UK	Ireland_A	Ireland_C	Not present	Redondo et al 2020
ERR4020084	M. a. abscessus	DCC1	Ireland_3	CF	Europe	UK	Ireland_A	Ireland_C	Not present	Redondo et al 2020
ERR363355	M. a. abscessus	DCC1	JRH_H	CF	Europe	UK	Oxford		2012-05-11	Bryant et al 2016
ERR494936	M. a. abscessus	DCC1	LEI_A	CF	Europe	UK	Leicester		2012-10-25	Bryant et al 2016
ERR459986	M. a. abscessus	DCC1	LEI_C	CF	Europe	UK	Leicester		2008-10-01	Bryant et al 2016
ERR494835	M. a. abscessus	DCC1	LEI_C	CF	Europe	UK	Leicester		2009-02-27	Bryant et al 2016
ERR340559	M. a. abscessus	DCC1	LTH_C	CF	Europe	UK	Leeds		2012-11-02	Bryant et al 2016
ERR340567	M. a. abscessus	DCC1	LTH_L	CF	Europe	UK	Leeds		2012-11-16	Bryant et al 2016
ERR340569	M. a. abscessus	DCC1	LTH_N	CF	Europe	UK	Leeds		2012-10-26	Bryant et al 2016
ERR1081290	M. a. abscessus	DCC1	Manchester_23	Non-CF	Europe	UK	Manchester		Not present	This study
ERR1081301	M. a. abscessus	DCC1	Manchester_16	CF	Europe	UK	Manchester		Not present	This study
ERR1081294	M. a. abscessus	DCC1	Manchester_10	CF	Europe	UK	Manchester		Not present	This study
ERR1081291	M. a. abscessus	DCC1	Manchester_24	Non-CF	Europe	UK	Manchester		Not present	This study
ERR1081307	M. a. abscessus	DCC1	Manchester_8	CF	Europe	UK	Manchester		Not present	This study
ERR1081295	M. a. abscessus	DCC1	Manchester_14	CF	Europe	UK	Manchester		Not present	This study
ERR1081296	M. a. abscessus	DCC1	Manchester_1	CF	Europe	UK	Manchester		Not present	This study
SRR6871405	M. a. abscessus	DCC1	Melb-012	CF	Oceania	Australia	RCH		2015	Yan et al 2019
SRR6871407	M. a. abscessus	DCC1	Melb-015	CF	Oceania	Australia	RCH		2017-01-01	Yan et al 2019
ERR2759451	M. a. abscessus	DCC1	Netherlands_10	CF	Europe	Netherlands			Not present	This study
ERR114968	M. a. abscessus	DCC1	PAP_013	Non-CF	Europe	UK	Papworth		2007-11-02	Bryant et al 2016
ERR114965	M. a. abscessus	DCC1	PAP_018	CF	Europe	UK	Papworth		2007-10-13	Bryant et al 2016
ERR114966	M. a. abscessus	DCC1	PAP_018	CF	Europe	UK	Papworth		2007-10-13	Bryant et al 2016
ERR114984	M. a. abscessus	DCC1	PAP_018	CF	Europe	UK	Papworth		2007-10-13	Bryant et al 2016
ERR115041	M. a. abscessus	DCC1	PAP_018	CF	Europe	UK	Papworth		2007-10-12	Bryant et al 2016
ERR340539	M. a. abscessus	DCC1	RBL_D	CF	Europe	UK	London_Brompton		Not present	Bryant et al 2016
ERR340555	M. a. abscessus	DCC1	RBL_T	CF	Europe	UK	London_Brompton		Not present	Bryant et al 2016
ERR340556	M. a. abscessus	DCC1	RBL_U	CF	Europe	UK	London_Brompton		Not present	Bryant et al 2016
ERR363282	M. a. abscessus	DCC1	RHS_J	CF	Europe	UK	Sheffield_Teaching		2011-04-14	Bryant et al 2016
ERR363283	M. a. abscessus	DCC1	RHS_J	CF	Europe	UK	Sheffield_Teaching		2011-04-26	Bryant et al 2016
ERR363285	M. a. abscessus	DCC1	RHS_J	CF	Europe	UK	Sheffield_Teaching		2011-04-27	Bryant et al 2016
ERR363286	M. a. abscessus	DCC1	RHS_J	CF	Europe	UK	Sheffield_Teaching		2011-04-14	Bryant et al 2016
ERR363287	M. a. abscessus	DCC1	RHS_J	CF	Europe	UK	Sheffield_Teaching		2011-10-14	Bryant et al 2016
ERR363288	M. a. abscessus	DCC1	RHS_J	CF	Europe	UK	Sheffield_Teaching		2010-04-22	Bryant et al 2016
ERR363289	M. a. abscessus	DCC1	RHS_J	CF	Europe	UK	Sheffield_Teaching		2010-10-20	Bryant et al 2016
ERR484965	M. a. abscessus	DCC1	RHS_J	CF	Europe	UK	Sheffield_Teaching		2009-10-16	Bryant et al 2016
ERR490698	M. a. abscessus	DCC1	RHS_J	CF	Europe	UK	Sheffield_Teaching		2010-04-21	Bryant et al 2016
ERR494838	M. a. abscessus	DCC1	RHS_J	CF	Europe	UK	Sheffield_Teaching		2010-10-20	Bryant et al 2016
ERR494853	M. a. abscessus	DCC1	RHS_J	CF	Europe	UK	Sheffield_Teaching		2011-04-14	Bryant et al 2016
ERR494854	M. a. abscessus	DCC1	RHS_J	CF	Europe	UK	Sheffield_Teaching		2011-04-26	Bryant et al 2016
ERR494966	M. a. abscessus	DCC1	RHS_J	CF	Europe	UK	Sheffield_Teaching		2008-10-13	Bryant et al 2016
ERR363290	M. a. abscessus	DCC1	RHS_L	CF	Europe	UK	Sheffield_Childrens		2011-03-16	Bryant et al 2016
ERR363291	M. a. abscessus	DCC1	RHS_L	CF	Europe	UK	Sheffield_Childrens		2011-03-29	Bryant et al 2016
ERR363292	M. a. abscessus	DCC1	RHS_L	CF	Europe	UK	Sheffield_Childrens		2011-05-25	Bryant et al 2016
ERR363293	M. a. abscessus	DCC1	RHS_L	CF	Europe	UK	Sheffield_Childrens		2011-05-03	Bryant et al 2016
ERR484970	M. a. abscessus	DCC1	RHS_L	CF	Europe	UK	Sheffield_Teaching		2011-05-03	Bryant et al 2016
ERR494850	M. a. abscessus	DCC1	RHS_L	CF	Europe	UK	Sheffield_Teaching		2011-03-28	Bryant et al 2016
ERR494902	M. a. abscessus	DCC1	RHS_L	CF	Europe	UK	Sheffield_Teaching		2012-04-02	Bryant et al 2016
ERR494903	M. a. abscessus	DCC1	RHS_L	CF	Europe	UK	Sheffield_Teaching		2012-04-10	Bryant et al 2016
ERR494935	M. a. abscessus	DCC1	RHS_L	CF	Europe	UK	Sheffield_Teaching		2012-11-14	Bryant et al 2016
ERR494937	M. a. abscessus	DCC1	RHS_L	CF	Europe	UK	Sheffield_Teaching		2012-11-16	Bryant et al 2016
ERR363298	M. a. abscessus	DCC1	RHS_O	CF	Europe	UK	Sheffield_Teaching		2011-06-27	Bryant et al 2016
ERR363299	M. a. abscessus	DCC1	RHS_O	CF	Europe	UK	Sheffield_Teaching		2011-06-23	Bryant et al 2016
ERR363300	M. a. abscessus	DCC1	RHS_O	CF	Europe	UK	Sheffield_Teaching		2011-05-05	Bryant et al 2016
ERR363301	M. a. abscessus	DCC1	RHS_O	CF	Europe	UK	Sheffield_Teaching		2011-06-24	Bryant et al 2016
ERR363302	M. a. abscessus	DCC1	RHS_O	CF	Europe	UK	Sheffield_Teaching		2011-06-14	Bryant et al 2016
ERR363303	M. a. abscessus	DCC1	RHS_O	CF	Europe	UK	Sheffield_Teaching		2011-07-20	Bryant et al 2016
ERR363304	M. a. abscessus	DCC1	RHS_O	CF	Europe	UK	Sheffield_Teaching		2011-06-24	Bryant et al 2016
ERR363305	M. a. abscessus	DCC1	RHS_O	CF	Europe	UK	Sheffield_Teaching		2011-07-21	Bryant et al 2016
ERR363306	M. a. abscessus	DCC1	RHS_O	CF	Europe	UK	Sheffield_Teaching		2011-07-19	Bryant et al 2016
ERR363307	M. a. abscessus	DCC1	RHS_O	CF	Europe	UK	Sheffield_Teaching		2011-06-27	Bryant et al 2016
ERR494855	M. a. abscessus	DCC1	RHS_O	CF	Europe	UK	Sheffield_Teaching		2011-05-05	Bryant et al 2016
ERR494857	M. a. abscessus	DCC1	RHS_O	CF	Europe	UK	Sheffield_Teaching		2011-06-23	Bryant et al 2016
ERR494858	M. a. abscessus	DCC1	RHS_O	CF	Europe	UK	Sheffield_Teaching		2011-06-24	Bryant et al 2016
ERR494860	M. a. abscessus	DCC1	RHS_O	CF	Europe	UK	Sheffield_Teaching		2011-06-27	Bryant et al 2016
ERR494870	M. a. abscessus	DCC1	RHS_O	CF	Europe	UK	Sheffield_Teaching		2011-10-04	Bryant et al 2016
ERR494880	M. a. abscessus	DCC1	RHS_O	CF	Europe	UK	Sheffield_Teaching		2011-11-28	Bryant et al 2016
ERR494884	M. a. abscessus	DCC1	RHS_O	CF	Europe	UK	Sheffield_Teaching		2012-01-05	Bryant et al 2016
ERR494886	M. a. abscessus	DCC1	RHS_O	CF	Europe	UK	Sheffield_Teaching		2012-01-06	Bryant et al 2016
ERR363308	M. a. abscessus	DCC1	RHS_R	CF	Europe	UK	Sheffield_Childrens		2011-07-14	Bryant et al 2016
ERR363309	M. a. abscessus	DCC1	RHS_R	CF	Europe	UK	Sheffield_Childrens		2010-06-02	Bryant et al 2016
ERR459869	M. a. abscessus	DCC1	RHS_R	CF	Europe	UK	Sheffield_Teaching		2008-06-24	Bryant et al 2016
ERR484968	M. a. abscessus	DCC1	RHS_R	CF	Europe	UK	Sheffield_Teaching		2010-08-05	Bryant et al 2016
ERR484977	M. a. abscessus	DCC1	RHS_R	CF	Europe	UK	Sheffield_Teaching		2012-08-21	Bryant et al 2016
ERR490676	M. a. abscessus	DCC1	RHS_R	CF	Europe	UK	Sheffield_Teaching		2009-05-13	Bryant et al 2016
ERR494862	M. a. abscessus	DCC1	RHS_R	CF	Europe	UK	Sheffield_Teaching		2011-07-13	Bryant et al 2016
ERR494909	M. a. abscessus	DCC1	RHS_R	CF	Europe	UK	Sheffield_Teaching		2012-06-15	Bryant et al 2016
ERR484958	M. a. abscessus	DCC1	RHS_X	CF	Europe	UK	Sheffield_Teaching		2012-11-14	Bryant et al 2016
ERR494905	M. a. abscessus	DCC1	RHS_X	CF	Europe	UK	Sheffield_Teaching		2012-04-23	Bryant et al 2016
ERR363339	M. a. abscessus	DCC1	RLB_D	CF	Europe	UK	Liverpool_Heart_and_Chest		2011-06-06	Bryant et al 2016
ERR363410	M. a. abscessus	DCC1	RVI_AB	CF	Europe	UK	Leeds		2013-01-11	Bryant et al 2016
ERR484989	M. a. abscessus	DCC1	RVI_BK	CF	Europe	UK	Newcastle		2013-03-14	Bryant et al 2016
ERR340535	M. a. abscessus	DCC1	RVI_P	CF	Europe	UK	Newcastle		2012-10-31	Bryant et al 2016
ERR340527	M. a. abscessus	DCC1	SMRL_B	Non-CF	Europe	UK	Grampian		2011-11-07	Bryant et al 2016
ERR369291	M. a. abscessus	DCC1	SMRL_BE	?	Europe	UK	Lothian		2006-02-01	Bryant et al 2016
ERR340511	M. a. abscessus	DCC1	SMRL_BT	Non-CF	Europe	UK	Grampian		Not present	Bryant et al 2016
ERR340516	M. a. abscessus	DCC1	SMRL_BX	?	Europe	UK	Lothian		2011-10-05	Bryant et al 2016
ERR343209	M. a. abscessus	DCC1	SMRL_BX	?	Europe	UK	Lothian		2009-06-29	Bryant et al 2016
ERR343227	M. a. abscessus	DCC1	SMRL_BX	?	Europe	UK	Lothian		2010-02-08	Bryant et al 2016
ERR343240	M. a. abscessus	DCC1	SMRL_BX	?	Europe	UK	Lothian		2010-11-15	Bryant et al 2016
ERR343187	M. a. abscessus	DCC1	SMRL_CL	?	Europe	UK	Lothian		2008-07-05	Bryant et al 2016
ERR340530	M. a. abscessus	DCC1	SMRL_CU	CF	Europe	UK	Lothian		2011-11-08	Bryant et al 2016
ERR340522	M. a. abscessus	DCC1	SMRL_CW	?	Europe	UK	Lothian		2011-11-04	Bryant et al 2016
ERR340526	M. a. abscessus	DCC1	SMRL_CY	CF	Europe	UK	Grampian		2011-11-02	Bryant et al 2016
ERR343226	M. a. abscessus	DCC1	SMRL_CY	CF	Europe	UK	Grampian		2010-01-14	Bryant et al 2016
ERR343236	M. a. abscessus	DCC1	SMRL_CY	CF	Europe	UK	Grampian		2010-09-14	Bryant et al 2016
ERR369333	M. a. abscessus	DCC1	SMRL_CY	CF	Europe	UK	Grampian		2007-11-15	Bryant et al 2016
ERR340492	M. a. abscessus	DCC1	SMRL_X	?	Europe	UK	Lothian		2011-01-12	Bryant et al 2016
ERR340499	M. a. abscessus	DCC1	SMRL_X	?	Europe	UK	Lothian		2011-04-07	Bryant et al 2016
ERR340500	M. a. abscessus	DCC1	SMRL_X	?	Europe	UK	Lothian		2011-04-06	Bryant et al 2016
ERR343244	M. a. abscessus	DCC1	SMRL_X	?	Europe	UK	Lothian		2011-01-06	Bryant et al 2016
ERR343245	M. a. abscessus	DCC1	SMRL_X	?	Europe	UK	Lothian		2011-01-07	Bryant et al 2016
ERR343246	M. a. abscessus	DCC1	SMRL_X	?	Europe	UK	Lothian		2011-01-10	Bryant et al 2016
ERR343247	M. a. abscessus	DCC1	SMRL_X	?	Europe	UK	Lothian		2011-01-11	Bryant et al 2016
ERR343248	M. a. abscessus	DCC1	SMRL_X	?	Europe	UK	Lothian		2011-01-11	Bryant et al 2016
ERR484949	M. a. abscessus	DCC1	STH_A	CF	Europe	UK	Southampton		2013-09-03	Bryant et al 2016
ERR484952	M. a. abscessus	DCC1	STH_A	CF	Europe	UK	Southampton		2013-10-23	Bryant et al 2016
ERR484955	M. a. abscessus	DCC1	STH_A	CF	Europe	UK	Southampton		2013-11-07	Bryant et al 2016
ERR484996	M. a. abscessus	DCC1	STH_B	CF	Europe	UK	Southampton		2013-09-05	Bryant et al 2016
ERR484950	M. a. abscessus	DCC1	STH_F	CF	Europe	UK	Southampton		2013-07-09	Bryant et al 2016
ERR485000	M. a. abscessus	DCC1	STH_F	CF	Europe	UK	Southampton		2013-10-04	Bryant et al 2016
ERR484961	M. a. abscessus	DCC1	STH_I	CF	Europe	UK	Southampton		2013-10-14	Bryant et al 2016
ERR459971	M. a. abscessus	DCC1	SVH_A	CF	Europe	UK	Dublin		Not present	Bryant et al 2016
ERR459970	M. a. abscessus	DCC1	SVH_Q	CF	Europe	UK	Dublin		Not present	Bryant et al 2016
ERR459974	M. a. abscessus	DCC1	SVH_S	CF	Europe	UK	Dublin		Not present	Bryant et al 2016
ERR484992	M. a. abscessus	DCC1	SWE_A	CF	Europe	Sweden	Sweden		Not present	Bryant et al 2016
ERR373987	M. a. abscessus	DCC1	UNC_AC	CF	NorthAmerica	USA	UNC_Chapel_Hill		2007-08-24	Bryant et al 2016
ERR373997	M. a. abscessus	DCC1	UNC_AC	CF	NorthAmerica	USA	UNC_Chapel_Hill		2008-08-15	Bryant et al 2016
ERR373989	M. a. abscessus	DCC1	UNC_AE	CF	NorthAmerica	USA	UNC_Chapel_Hill		2007-10-10	Bryant et al 2016
ERR363419	M. a. abscessus	DCC1	UNC_AI	CF	NorthAmerica	USA	UNC_Chapel_Hill		2012-10-04	Bryant et al 2016
ERR363443	M. a. abscessus	DCC1	UNC_AI	CF	NorthAmerica	USA	UNC_Chapel_Hill		2009-10-29	Bryant et al 2016
ERR373993	M. a. abscessus	DCC1	UNC_AI	CF	NorthAmerica	USA	UNC_Chapel_Hill		2008-01-03	Bryant et al 2016
ERR373994	M. a. abscessus	DCC1	UNC_AJ	CF	NorthAmerica	USA	UNC_Chapel_Hill		2008-01-17	Bryant et al 2016
ERR374026	M. a. abscessus	DCC1	UNC_AK	CF	NorthAmerica	USA	UNC_Chapel_Hill		2011-09-09	Bryant et al 2016
ERR374004	M. a. abscessus	DCC1	UNC_AL	CF	NorthAmerica	USA	UNC_Chapel_Hill		2009-05-28	Bryant et al 2016
ERR349280	M. a. abscessus	DCC1	UNC_AN	CF	NorthAmerica	USA	UNC_Chapel_Hill		2009-07-16	Bryant et al 2016
ERR363436	M. a. abscessus	DCC1	UNC_AP	CF	NorthAmerica	USA	UNC_Chapel_Hill		2012-08-01	Bryant et al 2016
ERR363411	M. a. abscessus	DCC1	UNC_AP	CF	NorthAmerica	USA	UNC_Chapel_Hill		2010-01-19	Bryant et al 2016
ERR349285	M. a. abscessus	DCC1	UNC_AT	CF	NorthAmerica	USA	UNC_Chapel_Hill		2010-08-05	Bryant et al 2016
ERR374016	M. a. abscessus	DCC1	UNC_AT	CF	NorthAmerica	USA	UNC_Chapel_Hill		2011-01-20	Bryant et al 2016
ERR349281	M. a. abscessus	DCC1	UNC_AY	CF	NorthAmerica	USA	UNC_Chapel_Hill		2009-09-23	Bryant et al 2016
ERR374020	M. a. abscessus	DCC1	UNC_AY	CF	NorthAmerica	USA	UNC_Chapel_Hill		2011-05-31	Bryant et al 2016
ERR374023	M. a. abscessus	DCC1	UNC_AZ	CF	NorthAmerica	USA	UNC_Chapel_Hill		2011-06-15	Bryant et al 2016
ERR374027	M. a. abscessus	DCC1	UNC_AZ	CF	NorthAmerica	USA	UNC_Chapel_Hill		2011-08-26	Bryant et al 2016
ERR349290	M. a. abscessus	DCC1	UNC_BB	CF	NorthAmerica	USA	UNC_Chapel_Hill		2011-08-19	Bryant et al 2016
ERR349291	M. a. abscessus	DCC1	UNC_BC	CF	NorthAmerica	USA	UNC_Chapel_Hill		2011-12-21	Bryant et al 2016
ERR363415	M. a. abscessus	DCC1	UNC_BC	CF	NorthAmerica	USA	UNC_Chapel_Hill		2009-08-27	Bryant et al 2016
ERR373975	M. a. abscessus	DCC1	UNC_BC	CF	NorthAmerica	USA	UNC_Chapel_Hill		2006-08-04	Bryant et al 2016
ERR349295	M. a. abscessus	DCC1	UNC_BE	CF	NorthAmerica	USA	UNC_Chapel_Hill		2012-12-21	Bryant et al 2016
ERR374035	M. a. abscessus	DCC1	UNC_BE	CF	NorthAmerica	USA	UNC_Chapel_Hill		2012-09-11	Bryant et al 2016
ERR349276	M. a. abscessus	DCC1	UNC_BL	CF	NorthAmerica	USA	UNC_Chapel_Hill		2008-05-09	Bryant et al 2016
ERR373995	M. a. abscessus	DCC1	UNC_BM	CF	NorthAmerica	USA	UNC_Chapel_Hill		2008-07-01	Bryant et al 2016
ERR349277	M. a. abscessus	DCC1	UNC_BN	CF	NorthAmerica	USA	UNC_Chapel_Hill		2008-09-04	Bryant et al 2016
ERR374000	M. a. abscessus	DCC1	UNC_BO	CF	NorthAmerica	USA	UNC_Chapel_Hill		2008-10-16	Bryant et al 2016
ERR374001	M. a. abscessus	DCC1	UNC_BO	CF	NorthAmerica	USA	UNC_Chapel_Hill		2008-10-16	Bryant et al 2016
ERR363454	M. a. abscessus	DCC1	UNC_BP	CF	NorthAmerica	USA	UNC_Chapel_Hill		2009-11-30	Bryant et al 2016
ERR349293	M. a. abscessus	DCC1	UNC_BR	CF	NorthAmerica	USA	UNC_Chapel_Hill		2012-10-25	Bryant et al 2016
ERR369167	M. a. abscessus	DCC1	UNC_BU	Non-CF	NorthAmerica	USA	UNC_Chapel_Hill		2011-02-28	Bryant et al 2016
ERR373972	M. a. abscessus	DCC1	UNC_BV	Non-CF	NorthAmerica	USA	UNC_Chapel_Hill		2006-02-09	Bryant et al 2016
ERR363425	M. a. abscessus	DCC1	UNC_CB	Non-CF	NorthAmerica	USA	UNC_Chapel_Hill		2012-09-28	Bryant et al 2016
ERR373983	M. a. abscessus	DCC1	UNC_CL	CF	NorthAmerica	USA	UNC_Chapel_Hill		2007-03-08	Bryant et al 2016
ERR349274	M. a. abscessus	DCC1	UNC_CS	Non-CF	NorthAmerica	USA	UNC_Chapel_Hill		2006-12-11	Bryant et al 2016
ERR373965	M. a. abscessus	DCC1	UNC_CV	CF	NorthAmerica	USA	UNC_Chapel_Hill		2005-11-18	Bryant et al 2016
ERR363458	M. a. abscessus	DCC1	UNC_E	CF	NorthAmerica	USA	UNC_Chapel_Hill		2012-02-17	Bryant et al 2016
ERR373951	M. a. abscessus	DCC1	UNC_E	CF	NorthAmerica	USA	UNC_Chapel_Hill		2013-02-07	Bryant et al 2016
ERR349268	M. a. abscessus	DCC1	UNC_I	CF	NorthAmerica	USA	UNC_Chapel_Hill		2005-05-02	Bryant et al 2016
ERR349278	M. a. abscessus	DCC1	UNC_I	CF	NorthAmerica	USA	UNC_Chapel_Hill		2008-10-28	Bryant et al 2016
ERR363412	M. a. abscessus	DCC1	UNC_J	CF	NorthAmerica	USA	UNC_Chapel_Hill		2005-05-17	Bryant et al 2016
ERR369165	M. a. abscessus	DCC1	UNC_J	CF	NorthAmerica	USA	UNC_Chapel_Hill		2008-08-26	Bryant et al 2016
ERR363441	M. a. abscessus	DCC1	UNC_M	CF	NorthAmerica	USA	UNC_Chapel_Hill		2007-08-16	Bryant et al 2016
ERR369166	M. a. abscessus	DCC1	UNC_M	CF	NorthAmerica	USA	UNC_Chapel_Hill		2010-11-11	Bryant et al 2016
ERR373959	M. a. abscessus	DCC1	UNC_M	CF	NorthAmerica	USA	UNC_Chapel_Hill		2005-08-18	Bryant et al 2016
ERR349269	M. a. abscessus	DCC1	UNC_N	CF	NorthAmerica	USA	UNC_Chapel_Hill		2005-09-22	Bryant et al 2016
ERR369164	M. a. abscessus	DCC1	UNC_N	CF	NorthAmerica	USA	UNC_Chapel_Hill		2008-06-16	Bryant et al 2016
ERR373980	M. a. abscessus	DCC1	UNC_N	CF	NorthAmerica	USA	UNC_Chapel_Hill		2007-01-11	Bryant et al 2016
ERR363433	M. a. abscessus	DCC1	UNC_O	CF	NorthAmerica	USA	UNC_Chapel_Hill		2005-11-03	Bryant et al 2016
ERR374032	M. a. abscessus	DCC1	UNC_Q	CF	NorthAmerica	USA	UNC_Chapel_Hill		2012-05-22	Bryant et al 2016
ERR373964	M. a. abscessus	DCC1	UNC_R	CF	NorthAmerica	USA	UNC_Chapel_Hill		2005-11-03	Bryant et al 2016
ERR373967	M. a. abscessus	DCC1	UNC_T	CF	NorthAmerica	USA	UNC_Chapel_Hill		2006-01-05	Bryant et al 2016
ERR373974	M. a. abscessus	DCC1	UNC_T	CF	NorthAmerica	USA	UNC_Chapel_Hill		2006-07-20	Bryant et al 2016
ERR373968	M. a. abscessus	DCC1	UNC_U	CF	NorthAmerica	USA	UNC_Chapel_Hill		2005-12-09	Bryant et al 2016
ERR373977	M. a. abscessus	DCC1	UNC_U	CF	NorthAmerica	USA	UNC_Chapel_Hill		2006-09-07	Bryant et al 2016
ERR373969	M. a. abscessus	DCC1	UNC_V	CF	NorthAmerica	USA	UNC_Chapel_Hill		2005-11-30	Bryant et al 2016
ERR374017	M. a. abscessus	DCC1	UNC_V	CF	NorthAmerica	USA	UNC_Chapel_Hill		2011-05-03	Bryant et al 2016
ERR373982	M. a. abscessus	DCC1	UNC_Y	CF	NorthAmerica	USA	UNC_Chapel_Hill		2007-02-13	Bryant et al 2016
ERR363254	M. a. abscessus	DCC1	WRCM_C	CF	Europe	UK	Wales		Not present	Bryant et al 2016
ERR363244	M. a. abscessus	DCC1	WRCM_I	?	Europe	UK	Exeter		Not present	Bryant et al 2016
ERR363246	M. a. abscessus	DCC1	WRCM_J	CF	Europe	UK	Bristol		Not present	Bryant et al 2016
ERR363428	M. a. abscessus	DCC1	WRCM_J	CF	Europe	UK	Swindon		2012-04-27	Bryant et al 2016
ERR363250	M. a. abscessus	DCC1	WRCM_M	?	Europe	UK	Bristol		Not present	Bryant et al 2016
