# Supplementary material for: Microevolution, reinfection and highly complex genomic diversity in patients with sequential isolates of Mycobacterium abscessus
Source: Nat Commun. 2024 Mar 28;15:2717. doi: 10.1038/s41467-024-46552-w (PMC10979023; doi:10.1038/s41467-024-46552-w)
Supplement: Supplementary file 6 — Source Data [file 41467_2024_46552_MOESM6_ESM.zip › Stepanovich_Results.xlsx]

## Sheet: Sheet1
Control		1			2			3					Isolate 6			Isolate 3			Isolate 10
0.1131		0.6464	0.5322	0.1886	0.3293	1.4134	0.6254	0.6877	0.2683	0.472			3.85749	3.17599	1.1255	8.43468	8.43468	3.73217	4.10396	1.60112	2.81673
0.1419		0.4709	0.3983	0.4681	0.4111	0.2599	0.2996	0.7067	0.4736	0.3786			2.81017	2.37692	2.79346	2.4533	1.55099	1.78791	4.21734	2.82628	2.25935
0.0982		0.4102	0.2952	0.3254	0.4554	0.6811	0.2135	0.4529	0.2147	0.4705			2.44793	1.76165	1.94188	2.71767	4.06457	1.27409	2.70275	1.28126	2.80778
0.1142		0.3122	0.2469	0.4841	0.2497	0.4864	0.3447	0.5168	0.2818	0.504			1.8631	1.47341	2.88894	1.49012	2.90267	2.05705	3.08408	1.68169	3.0077
0.1108		0.1773	0.4821	0.2888	0.2943	0.7179	0.6746	0.6259	0.4538	0.6233			1.05807	2.87701	1.72346	1.75628	4.28418	4.02578	3.73516	2.70812	3.71964
0.1345		0.4721	0.6683	0.3154	0.6208	0.7928	0.4266	0.4306	0.6437	0.4176			2.81733	3.98818	1.8822	3.70472	4.73116	2.5458	2.56967	3.84138	2.49209
0.118783													Median	2.41242		Median	2.81017		Median	2.81226
0.016261													Average	2.38126		Average	3.44155		Average	2.85867
0.167566														Moderate	0.844506		Moderate	2.10439		Moderate	0.841196
Control		4			5			6								Isolate 2			Isolate 7
0.1264		0.2942	0.188	0.4202	0.3032	0.5056	0.666	0.2883	0.2301	0.4762						1.65187	2.75456	3.62844	1.57069	1.25361	2.59439
0.1301		0.1816	0.2381	0.4454	0.2687	0.4482	0.6283	0.4645	0.8989	0.4287						1.46391	2.44184	3.42305	2.53065	4.8973	2.3356
0.1195		0.5931	0.2313	0.47	0.4298	0.6212	0.3717	0.6893	0.549	0.3433						2.3416	3.38436	2.02506	3.75538	2.99101	1.87034
0.1403		0.2187	0.252	0.3055	0.7076	0.2863	0.478	0.6334	0.1865	0.3602						3.85508	1.55979	2.60419	3.45083	1.01607	1.96241
0.0906		0.3228	0.2693	0.4875	0.5889	0.4675	0.7418	0.6583	0.6033	0.4933						3.20839	2.54699	4.04141	3.58649	3.28684	2.68755
0.0835		0.4782	0.2021	0.4355	0.6173	0.4514	0.4562	0.7565	0.4169	0.4417						3.36312	2.45928	2.48543	4.12149	2.27132	2.40643
0.115067																Median	2.57559		Median	2.56252
0.0228293																Average	2.73546		Average	2.69936
0.183555																	Moderate	0.781366		Moderate	1.01805
Control		7			8			9					Isolate 9			Isolate 18
0.1203		0.2032	0.4332	0.2715	0.3129	0.2091	0.1435	0.2083	0.2251	0.1067			1.36532	2.9107	1.82423	2.1024	1.40496	0.964187
0.1295		0.2713	0.3692	0.2623	0.1747	0.2173	0.1253	0.2071	0.109	0.1018			1.82289	2.48068	1.76241	1.17382	1.46006	0.8419
0.1031		0.1705	0.2415	0.1991	0.1392	0.1463	0.1525	0.1486	0.3684	0.1021			1.1456	1.62266	1.33777	0.935295	0.983001	1.02466
0.1013		0.2172	0.2465	0.2549	0.1411	0.1517	0.1341	0.1805	0.1967	0.4015			1.45938	1.65625	1.71269	0.948062	1.01928	0.901028
0.1007		0.2092	0.3889	0.3127	0.1354	0.1233	0.1725	0.1726	0.2688	0.3805			1.40563	2.61305	2.10105	0.909763	0.828462	1.15904
0.0946		0.2924	0.3378	0.216	0.1433	0.1232	0.1072	0.1693	0.1448	0.5533			1.96466	2.2697	1.45132	0.962843	0.82779	0.720285
0.10825													Median	1.73755		Median	0.963515
0.0135271													Average	1.82811		Average	1.06482
0.148831														Weak	0.483152		Weak	0.32193
Control		10			11			12					Isolate 21			Isolate 11			Isolate 13
0.0668		0.2026	0.4913	0.1919	0.1945	0.4799	0.3821	0.3337	0.204	0.4384			1.68384	4.08328	1.59491	1.61652	3.98853	3.1757	2.77344	1.69548	3.64362
0.092		0.2793	0.1946	0.1888	0.1957	0.285	0.3074	0.2565	0.3609	0.2945			2.32131	1.61735	1.56915	1.6265	2.36868	2.55485	2.13182	2.9995	2.44764
0.0916		0.2447	0.2708	0.193	0.3908	0.238	0.6076	0.472	0.2741	0.3237			2.03374	2.25066	1.60406	3.24801	1.97806	5.04987	3.92287	2.27809	2.69033
0.0791		0.2597	0.3045	0.4197	0.2895	0.3048	0.2683	0.1929	0.2187	0.2523			2.15841	2.53075	3.4882	2.40608	2.53324	2.22989	1.60322	1.81765	2.09691
0.098		0.1621	0.1869	0.2232	0.3255	0.1918	0.2687	0.3856	0.1665	0.2495			1.34724	1.55336	1.85505	2.70529	1.59408	2.23321	3.20479	1.38381	2.07364
0.073		0.5746	0.3399	0.3384	0.2568	0.7412	0.2684	0.3121	0.1765	0.1938			4.7756	2.82497	2.8125	2.13431	6.16024	2.23072	2.59392	1.46692	1.6107
0.0834167													Median	2.09608		Median	2.38738		Median	2.20495
0.012301													Average	2.33913		Average	2.76854		Average	2.35746
0.12032														Moderate	0.951863		Moderate	1.21006		Moderate	0.743031
Control		14			15								Isolate 12			Isolate 15
0.1021		0.4813	0.2156	0.3576	0.1526	0.1573	0.2333						0.546057	0.244608	0.405714	0.173132	0.178464	0.26469
0.0764		0.7082	0.2697	0.3458	0.2274	0.283	0.1705						0.803485	0.305987	0.392326	0.257996	0.321076	0.19344
0.6568		0.5028	0.2803	0.2792	0.1913	0.2081	0.2128						0.57045	0.318013	0.316765	0.217039	0.236099	0.241431
0.0969		0.1912	0.2601	0.4554	0.1904	0.1695	0.1851						0.216925	0.295095	0.516672	0.216018	0.192306	0.210004
0.0841		0.4527	0.3988	0.3605	0.1228	0.1501	0.189						0.513609	0.452457	0.409004	0.139322	0.170295	0.214429
0.0682		0.3555	0.5126	0.3606	0.3134	0.1665	0.2216						0.403331	0.581568	0.409117	0.355567	0.188902	0.251415
0.18075													Median	0.407359		Median	0.215223
0.233554													Average	0.427844		Average	0.223424
0.881413														Non-formed	0.144078		Non-formed	0.053702
Control		4			9								Isolate 8			Isolate 19
0.0802		0.3127	0.3397	0.4974	0.411	0.461	0.3707						2.08823	2.26854	3.32167	2.74468	3.07859	2.47556
0.0682		0.966	0.6219	0.4658	0.4967	0.3675	0.4768						6.45101	4.15309	3.11064	3.31699	2.45419	3.1841
0.10757		0.2947	0.6052	0.3046	0.3899	0.5237	0.2697						1.96803	4.04156	2.03414	2.60378	3.4973	1.80107
0.10969		0.6548	0.2786	0.3966	0.3955	0.4508	0.2965						4.3728	1.86051	2.64852	2.64117	3.01047	1.98005
0.10627		0.4397	0.3862	0.2702	0.3817	0.5601	0.45						2.93634	2.57907	1.80441	2.54902	3.74038	3.00513
0.10722		0.34	0.2683	0.2507	0.4991	0.441	0.2891						Median	2.64852		Median	2.74468
0.096525													Average	3.04257		Average	2.8055
0.0177396														Moderate	1.27318		Moderate	0.532763
0.149744

## Sheet: Sheet2
Isolate	Genotype	Median	Average	Deviation	Interpretation	Mobility	Colony size
2	1	2.57559	2.73546	0.781366	Moderate	0.233333	3
3	1	2.81017	3.44155	2.10439	Moderate	0.233333	1
6	1	2.41242	2.38126	0.844506	Moderate	0.466667	1.5
7	1	2.56252	2.69936	1.01805	Moderate	0.233333	2
8	2	2.64852	3.04257	1.27318	Moderate	0.2	2
9	3	1.73755	1.82811	0.483152	Weak	0.1	1
10	2	2.81226	2.85867	0.841196	Moderate	0.333333	2
11	2	2.38738	2.76854	1.21006	Moderate	0.266667	2
12	4	0.407359	0.427844	0.144078	Non-formed	1.36667	2
13	5	2.20495	2.35746	0.743031	Moderate	0.166667	3
15	6	0.215223	0.223424	0.053702	Non-formed	1.33333	3
18	9	0.963515	1.06482	0.32193	Weak / Non-formed	0.233333	2
19	2	2.74468	2.8055	0.532763	Moderate	0	2
21	11	2.09608	2.33913	0.951863	Moderate	0.533333	2
